# Supplementary material for: Multi-Omics Analysis Reveals the Potential Effects of Maternal Dietary Restriction on Fetal Muscle Growth and Development
Source: Nutrients. 2023 Feb 20;15(4):1051. doi: 10.3390/nu15041051 (PMC9964303; doi:10.3390/nu15041051)
Supplement: Supplementary file 1 [file nutrients-15-01051-s001.zip › Tables S1-S5 up.xlsx]

## Sheet: Table S1
			Table S1. New Zealand pregnant ewe feeding standards
			weight	0 day	25 days	50 days	75 days	100 days	115 days	130 days	145 days
			30kg	0.69 kg	0.69 kg	0.69 kg	0.69 kg	0.83 kg	1.03 kg	1.14 kg	1.36 kg
			40 kg	0.86 kg	0.86 kg	0.86 kg	0.86 kg	0.98 kg	1.19 kg	1.3 kg	1.53 kg
			50kg	1.01 kg	1.01 kg	1.01 kg	1.01 kg	1.12 kg	1.35 kg	1.46 kg	1.68 kg
			60 kg	1.16 kg	1.16 kg	1.16 kg	1.16 kg	1.26 kg	1.5 kg	1.61 kg	1.83 kg

## Sheet: Table S2
Table S2. Primers for qRT-PCR
Primer	Upstream primer sequence(5'to3')	Downstream primer sequence(5'to3')
β-actin	CGTGCGTGACATCAAAGAGAA	AACCGCTCGTTGCCAATAGT
CDK2	CTTTGCTGAGATGGTGACCCG	CCTTGGCTGAAATCCGCTTG
CDK4	AAGTGGTGGGACAGTCAAGC	ACAGAAGAGAGGCTTTCGACG
CDK6	TCATTCTCACCGAGTGGTGC	GCGTGACAACCACTGAGGTA
CDKN2B	GCATCTTCCACGAGCGATTTCC	CTGGGCTCCATCCTCGTTTTCT
CCND2	TAAGGCAGCTTGAGGTTCTGC	TCCATGACGGCAACACACAT
BCL-2	GATGACCGAGTACCTGAACC	AGCCAGGAGAAATCAAACAG
VGLL3	GGCCAGCAGAAGAAGTTAGC	TGCCCTTGTCTTGATGCTGT
YAP	CCCTCGTTTTGCCATGAACC	AGCTAATTCCTGCCGAAGCA
SLC1A5	ATCCACGGGCTCCTGATACT	ACACTTCATCATCAGCGGCA
FOXO3	CAACCAGACACTCCAGGACC	TGACGGAATTCGACAAGGCA
SXI1	CCGTGCCCTCAGGTTTAGTG	GGGTTCATGAAGCTGTCGGA
Myf5	GGGGCCGTTCATCAAAGGTA	GCCCCACCTTTAGGCATCAT
Pxa7	ACCGTGCCCTCAGGTTTAGT	TCGGGTGTAGATGTCTGGGT
MyoD	GGAACTGTTGTGTTTCCGCC	TACAAAGTCCCTGTCGCACC
MyoG	CCATAGTGCCTCCTGCAGTC	CAGATGATCCCCTGGGTTGG
	·

## Sheet: Table S3
Table S3. PRM validation of differentially abundant proteins
Protein Accession	ptotein description
XP_012041646.1	PREDICTED: myosin light chain 4 [Ovis aries]
NP_001135426.1	"myosin regulatory light chain 2, ventricular/cardiac muscle isoform [Ovis aries]"
XP_004015439.1	"PREDICTED: myosin-binding protein C, fast-type isoform X1 [Ovis aries]"
XP_014958377.1	PREDICTED: insulin-like growth factor II isoform X2 [Ovis aries]
XP_014954142.1	PREDICTED: LOW QUALITY PROTEIN: myosin-3 isoform X1 [Ovis aries]
XP_014955319.1	PREDICTED: microtubule-associated protein RP/EB family member 1 [Ovis aries]
XP_004018449.1	"PREDICTED: troponin C, slow skeletal and cardiac muscles [Ovis aries]"
XP_011957551.2	PREDICTED: LOW QUALITY PROTEIN: alpha-actinin-3 isoform X1 [Ovis aries]
XP_004010374.1	PREDICTED: myosin-7 [Ovis aries]
XP_014954141.1	PREDICTED: myosin-2 isoform X2 [Ovis aries]
NP_001177319.1	glyceraldehyde-3-phosphate dehydrogenase [Ovis aries]
NP_001159670.1	four and a half LIM domains protein 1 [Ovis aries]
XP_004012755.1	PREDICTED: myosin-1 isoform X1 [Ovis aries]
XP_012030410.1	PREDICTED: parvalbumin alpha [Ovis aries]
XP_004002577.1	PREDICTED: protein S100-A2 isoform X1 [Ovis aries]
XP_014951468.1	PREDICTED: LOW QUALITY PROTEIN: PDZ and LIM domain protein 7 isoform X1 [Ovis aries]
XP_012043404.2	"PREDICTED: troponin I, slow skeletal muscle isoform X1 [Ovis aries]"
XP_011957169.1	PREDICTED: cysteine and glycine-rich protein 3 [Ovis aries]
XP_004018351.1	PREDICTED: LOW QUALITY PROTEIN: LIM and cysteine-rich domains protein 1 [Ovis aries]
XP_004020104.3	"PREDICTED: PDZ and LIM domain protein 1 isoform X1, partial [Ovis aries]"

## Sheet: Table S4 siRNA
Table S4. Sequence of CDK2 siRNAs
Name	Sequence
	sense（5'-3'）	antisense（5'-3'）
siRNA1	GCAUUCCUCUUCCGCUCAUTT	AUGAGCGGAAGAGGAAUGCTT
siRNA2	CCAUCAAGCUAGCAGACUUTT	AAGUCUGCUAGCUUGAUGGTT
siRNA3	CCAGCUCUUCCGGAUCUUUTT	AAAGAUCCGGAAGAGCUGGTT

## Sheet: Table S5
Table S5. The list of all mRNA-protein correlations
D85T vs. D85N
# Correlation	mRNA_Information							protein_Information						GO			KEGG
# mRNA : Gene : Protein	mRNA	gene name	FC(D85T/D85N)	Sig_FC	Regulation	pvalue	Sig_pvalue	Accession	FC(D85T/D85N)	Sig_FC	Regulation	D85T/D85N P value	Sig_D85T/D85N P value	GO_list	GO_term	GO_class	KEGG_list	KEGG_term	KEGG_class
XM_012106989.2 : SH3BGRL : XP_004022270.1	XM_012106989.2	SH3BGRL	1.73622	no	up	0.45059	no	XP_004022270.1	0.97	yes	down	0.39	yes	GO:0017124	SH3 domain binding	molecular_function	.	.	.
XM_015092647.1 : ARMC8 : XP_014948133.1	XM_015092647.1	ARMC8	0.845472	no	down	0.782919	no	XP_014948133.1	0.94	yes	down	0.58	yes	GO:0043312;GO:0035580;GO:0005515;GO:0005576	neutrophil degranulation;specific granule lumen;protein binding;extracellular region	biological_process;cellular_component;molecular_function;cellular_component	.	.	.
XM_012179024.2 : NUDT12 : XP_012034416.1	XM_012179024.2	NUDT12	0.697998	no	down	0.767303	no	XP_012034416.1	0.97	yes	down	0.78	yes	GO:0005777;GO:0035529;GO:0000210;GO:0006742;GO:0005634;GO:0019677	peroxisome;NADH pyrophosphatase activity;NAD+ diphosphatase activity;NADP catabolic process;nucleus;NAD catabolic process	cellular_component;molecular_function;molecular_function;biological_process;cellular_component;biological_process	ko00760;ko04146	Nicotinate and nicotinamide metabolism;Peroxisome	Metabolism;Cellular Processes
XM_012178108.2 : SGTA : XP_012033501.1	XM_012178108.2	SGTA	1.07289	no	up	0.889163	no	XP_012033501.1	0.99	yes	down	0.17	yes	GO:0005829;GO:1903071;GO:0016020	cytosol;positive regulation of ER-associated ubiquitin-dependent protein catabolic process;membrane	cellular_component;biological_process;cellular_component	.	.	.
XM_004014604.3 : DNTTIP1 : XP_004014653.1	XM_004014604.3	DNTTIP1	0.967443	no	down	0.981171	no	XP_004014653.1	0.98	yes	down	0.82	yes	GO:0005634;GO:0000118;GO:0031491;GO:0042803;GO:0005730;GO:0003677;GO:0006351;GO:0006355	nucleus;histone deacetylase complex;nucleosome binding;protein homodimerization activity;nucleolus;DNA binding;transcription, DNA-templated;regulation of transcription, DNA-templated	cellular_component;cellular_component;molecular_function;molecular_function;cellular_component;molecular_function;biological_process;biological_process	.	.	.
XM_012177938.2 : ELOF1 : XP_012033328.1	XM_012177938.2	ELOF1	1.01901	no	up	0.944296	no	XP_012033328.1	1.1	yes	up	0.24	yes	GO:0006414;GO:0003746	translational elongation;translation elongation factor activity	biological_process;molecular_function	.	.	.
XM_012188213.2 : ABI1 : XP_004014249.1	XM_012188213.2	ABI1	1.23748	no	up	0.806024	no	XP_004014249.1	1	yes	down	0.99	yes	GO:0005783;GO:0070062;GO:0008092;GO:0005634;GO:0038096;GO:0072673;GO:0016740;GO:0031209;GO:0030426;GO:0005737;GO:0014069;GO:0006928;GO:0005515;GO:0030175;GO:0005622;GO:0061098;GO:0030296;GO:0030054;GO:0007169;GO:0008285;GO:0030027;GO:0005829;GO:0005856;GO:0035855;GO:0048010;GO:0045211;GO:0018108;GO:0016032;GO:0001756;GO:0008154;GO:0008299	endoplasmic reticulum;extracellular exosome;cytoskeletal protein binding;nucleus;Fc-gamma receptor signaling pathway involved in phagocytosis;lamellipodium morphogenesis;transferase activity;SCAR complex;growth cone;cytoplasm;postsynaptic density;movement of cell or subcellular component;protein binding;filopodium;intracellular;positive regulation of protein tyrosine kinase activity;protein tyros…	cellular_component;cellular_component;molecular_function;cellular_component;biological_process;biological_process;molecular_function;cellular_component;cellular_component;cellular_component;cellular_component;biological_process;molecular_function;cellular_component;cellular_component;biological_process;molecular_function;cellular_component;biological_process;biological_process;cellular_component;…	ko04810	Regulation of actin cytoskeleton	Cellular Processes
XM_004017847.3 : SCAMP2 : XP_004017896.1	XM_004017847.3	SCAMP2	1.01023	no	up	0.959368	no	XP_004017896.1	0.99	yes	down	0.81	yes	GO:0032588;GO:0016021;GO:0070062;GO:0005654;GO:0055038;GO:0015031	trans-Golgi network membrane;integral component of membrane;extracellular exosome;nucleoplasm;recycling endosome membrane;protein transport	cellular_component;cellular_component;cellular_component;cellular_component;cellular_component;biological_process	.	.	.
XM_015092935.1 : ACP1 : XP_004004007.1	XM_015092935.1	ACP1	0.790332	no	down	1	no	XP_004004007.1	1	yes	down	0.99	yes	GO:0005737;GO:0004726;GO:0035335;GO:0003993;GO:0070062;GO:0009898	cytoplasm;non-membrane spanning protein tyrosine phosphatase activity;peptidyl-tyrosine dephosphorylation;acid phosphatase activity;extracellular exosome;cytoplasmic side of plasma membrane	cellular_component;molecular_function;biological_process;molecular_function;cellular_component;cellular_component	ko00740;ko00730	Riboflavin metabolism;Thiamine metabolism	Metabolism;Metabolism
XM_004017819.3 : PSMA4 : XP_004017868.1	XM_004017819.3	PSMA4	0.819403	no	down	0.749495	no	XP_004017868.1	1.03	yes	up	0.69	yes	GO:0004298;GO:0070062;GO:0000932;GO:0019773;GO:0005634;GO:0006511;GO:0005839	threonine-type endopeptidase activity;extracellular exosome;P-body;proteasome core complex, alpha-subunit complex;nucleus;ubiquitin-dependent protein catabolic process;proteasome core complex	molecular_function;cellular_component;cellular_component;cellular_component;cellular_component;biological_process;cellular_component	ko03050	Proteasome	Genetic Information Processing
XM_012116202.1 : IARS : XP_011971580.1	XM_012116202.1	IARS	2.68845	yes	up	0.405678	no	XP_011971580.1	1.02	yes	up	0.63	yes	GO:0051020;GO:0005524;GO:0005654;GO:0006450;GO:0006428;GO:0005829;GO:0001649;GO:0002161;GO:0070062;GO:0016020;GO:0004822	GTPase binding;ATP binding;nucleoplasm;regulation of translational fidelity;isoleucyl-tRNA aminoacylation;cytosol;osteoblast differentiation;aminoacyl-tRNA editing activity;extracellular exosome;membrane;isoleucine-tRNA ligase activity	molecular_function;molecular_function;cellular_component;biological_process;biological_process;cellular_component;biological_process;molecular_function;cellular_component;cellular_component;molecular_function	ko00970	Aminoacyl-tRNA biosynthesis	Genetic Information Processing
XM_012189334.2 : UBE2V1 : XP_004014681.1	XM_012189334.2	UBE2V1	1.4272	no	up	0.717642	no	XP_004014681.1	0.97	yes	down	0.3	yes	GO:0043123;GO:0016021;GO:0005737;GO:0000151;GO:0051092;GO:0031625;GO:0035370;GO:0006301;GO:0070534;GO:0005634;GO:0070062;GO:0061630	positive regulation of I-kappaB kinase/NF-kappaB signaling;integral component of membrane;cytoplasm;ubiquitin ligase complex;positive regulation of NF-kappaB transcription factor activity;ubiquitin protein ligase binding;UBC13-UEV1A complex;postreplication repair;protein K63-linked ubiquitination;nucleus;extracellular exosome;ubiquitin protein ligase activity	biological_process;cellular_component;cellular_component;cellular_component;biological_process;molecular_function;cellular_component;biological_process;biological_process;cellular_component;cellular_component;molecular_function	.	.	.
NM_001308580.1 : PGRMC1 : NP_001295509.1	NM_001308580.1	PGRMC1	0.313011	yes	down	0.394783	no	NP_001295509.1	1.09	yes	up	0.1	yes	GO:0005730;GO:0030496;GO:0042585;GO:0016020;GO:0005783;GO:0070062;GO:1990385;GO:0016021;GO:0000775;GO:1903537	nucleolus;midbody;germinal vesicle;membrane;endoplasmic reticulum;extracellular exosome;meiotic spindle midzone;integral component of membrane;chromosome, centromeric region;meiotic cell cycle process involved in oocyte maturation	cellular_component;cellular_component;cellular_component;cellular_component;cellular_component;cellular_component;cellular_component;cellular_component;cellular_component;biological_process	.	.	.
XM_012179343.1 : SNCA : XP_014951730.1	XM_012179343.1	SNCA	0.488487	yes	down	0.501957	no	XP_014951730.1	1.23	yes	up	0.1	yes	GO:0070555;GO:0043154;GO:0005543;GO:0048488;GO:0045920;GO:0071280;GO:1903284;GO:0000287;GO:0031115;GO:0060079;GO:0050812;GO:0032769;GO:0014048;GO:0042775;GO:0016234;GO:0051219;GO:0032410;GO:0005886;GO:0048156;GO:0071902;GO:0031648;GO:0034341;GO:0032026;GO:0043014;GO:0010517;GO:0006919;GO:0040012;GO:0008344;GO:0005634;GO:0042416;GO:0001963;GO:0007006;GO:0019894;GO:0008198;GO:0031092;GO:0031623;GO:…	response to interleukin-1;negative regulation of cysteine-type endopeptidase activity involved in apoptotic process;phospholipid binding;synaptic vesicle endocytosis;negative regulation of exocytosis;cellular response to copper ion;positive regulation of glutathione peroxidase activity;magnesium ion binding;negative regulation of microtubule polymerization;excitatory postsynaptic potential;regula…	biological_process;biological_process;molecular_function;biological_process;biological_process;biological_process;biological_process;molecular_function;biological_process;biological_process;biological_process;biological_process;biological_process;biological_process;cellular_component;molecular_function;biological_process;cellular_component;molecular_function;biological_process;biological_process;…	ko05010;ko05012	Alzheimer disease;Parkinson disease	Human Diseases;Human Diseases
XM_004005014.3 : ZBTB8OS : XP_004005063.2	XM_004005014.3	ZBTB8OS	0.599366	no	down	0.460648	no	XP_004005063.2	1.01	yes	up	0.68	yes	GO:0006388;GO:0046872;GO:0072669	tRNA splicing, via endonucleolytic cleavage and ligation;metal ion binding;tRNA-splicing ligase complex	biological_process;molecular_function;cellular_component	.	.	.
XM_004017243.2 : NDUFC1 : XP_004017292.1	XM_004017243.2	NDUFC1	1.05902	no	up	0.911896	no	XP_004017292.1	0.99	yes	down	0.94	yes	GO:0005747;GO:0055114;GO:0016021	mitochondrial respiratory chain complex I;oxidation-reduction process;integral component of membrane	cellular_component;biological_process;cellular_component	ko04723;ko00190;ko04714;ko04932;ko05016;ko05012;ko05010	Retrograde endocannabinoid signaling;Oxidative phosphorylation;Thermogenesis;Non-alcoholic fatty liver disease (NAFLD);Huntington disease;Parkinson disease;Alzheimer disease	Organismal Systems;Metabolism;Organismal Systems;Human Diseases;Human Diseases;Human Diseases;Human Diseases
XM_004017458.3 : CCDC117 : XP_004017507.1	XM_004017458.3	CCDC117	0.489637	yes	down	0.244796	no	XP_004017507.1	1.06	yes	up	0.47	yes	GO:0005515	protein binding	molecular_function	.	.	.
XM_004018476.3 : NDUFAF3 : XP_004018525.1	XM_004018476.3	NDUFAF3	1.13084	no	up	0.832053	no	XP_004018525.1	1.03	yes	up	0.55	yes	GO:0005743;GO:0005634;GO:0032981	mitochondrial inner membrane;nucleus;mitochondrial respiratory chain complex I assembly	cellular_component;cellular_component;biological_process	ko04714	Thermogenesis	Organismal Systems
XM_004016093.3 : LOC101106791 : XP_004016142.1	XM_004016093.3	LOC101106791	1.2528	no	up	0.64742	no	XP_004016142.1	0.93	yes	down	0.25	yes	GO:0000077;GO:0000794;GO:0006974;GO:0070062;GO:0035861;GO:0006342;GO:0000781;GO:0046982;GO:0005654;GO:0003677;GO:0000790;GO:0042393;GO:0000786;GO:0000724;GO:0019899;GO:0005657;GO:0007283;GO:0003684;GO:0001673;GO:0001741	DNA damage checkpoint;condensed nuclear chromosome;cellular response to DNA damage stimulus;extracellular exosome;site of double-strand break;chromatin silencing;chromosome, telomeric region;protein heterodimerization activity;nucleoplasm;DNA binding;nuclear chromatin;histone binding;nucleosome;double-strand break repair via homologous recombination;enzyme binding;replication fork;spermatogenesis…	biological_process;cellular_component;biological_process;cellular_component;cellular_component;biological_process;cellular_component;molecular_function;cellular_component;molecular_function;cellular_component;molecular_function;cellular_component;biological_process;molecular_function;cellular_component;biological_process;molecular_function;cellular_component;cellular_component	ko04217;ko05322;ko05034	Necroptosis;Systemic lupus erythematosus;Alcoholism	Cellular Processes;Human Diseases;Human Diseases
XR_001037904.2 : LOC101107266 : XP_004005941.1	XR_001037904.2	LOC101107266	0.878677	no	down	1	no	XP_004005941.1	1.02	yes	up	0.49	yes	GO:0016021;GO:0030433;GO:0015031;GO:0004842;GO:0005829;GO:0016567;GO:0007034;GO:0031902;GO:0005783;GO:0008270;GO:0005622	integral component of membrane;ubiquitin-dependent ERAD pathway;protein transport;ubiquitin-protein transferase activity;cytosol;protein ubiquitination;vacuolar transport;late endosome membrane;endoplasmic reticulum;zinc ion binding;intracellular	cellular_component;biological_process;biological_process;molecular_function;cellular_component;biological_process;biological_process;cellular_component;cellular_component;molecular_function;cellular_component	ko04217;ko04144	Necroptosis;Endocytosis	Cellular Processes;Cellular Processes
NM_001134308.1 : IGFBP6 : NP_001127780.1	NM_001134308.1	IGFBP6	1.45677	no	up	0.590347	no	NP_001127780.1	1.16	yes	up	0.09	yes	GO:0070062;GO:0005520;GO:0001558	extracellular exosome;insulin-like growth factor binding;regulation of cell growth	cellular_component;molecular_function;biological_process	ko00100;ko04979	Steroid biosynthesis;Cholesterol metabolism	Metabolism;Organismal Systems
XM_012103338.2 : RPRD1A : XP_011958728.1	XM_012103338.2	RPRD1A	0.763675	no	down	0.665398	no	XP_011958728.1	0.96	yes	down	0.5	yes	GO:0016591;GO:0070940	DNA-directed RNA polymerase II, holoenzyme;dephosphorylation of RNA polymerase II C-terminal domain	cellular_component;biological_process	.	.	.
XM_012190550.2 : VASP : XP_012045941.1	XM_012190550.2	VASP	0.638322	no	down	0.589204	no	XP_012045941.1	1.04	yes	up	0.46	yes	GO:0005737;GO:0031527;GO:0007411;GO:0005522;GO:0008154;GO:0030838;GO:0051289;GO:0005923;GO:0017124;GO:0031258;GO:0003779;GO:0001843;GO:0005856;GO:0070062;GO:0005925	cytoplasm;filopodium membrane;axon guidance;profilin binding;actin polymerization or depolymerization;positive regulation of actin filament polymerization;protein homotetramerization;bicellular tight junction;SH3 domain binding;lamellipodium membrane;actin binding;neural tube closure;cytoskeleton;extracellular exosome;focal adhesion	cellular_component;cellular_component;biological_process;molecular_function;biological_process;biological_process;biological_process;cellular_component;molecular_function;cellular_component;molecular_function;biological_process;cellular_component;cellular_component;cellular_component	ko04530;ko04666;ko04022;ko04015;ko04611;ko04670;ko04510	Tight junction;Fc gamma R-mediated phagocytosis;cGMP - PKG signaling pathway;Rap1 signaling pathway;Platelet activation;Leukocyte transendothelial migration;Focal adhesion	Cellular Processes;Organismal Systems;Environmental Information Processing;Environmental Information Processing;Organismal Systems;Organismal Systems;Cellular Processes
XM_012175731.1 : POLDIP3 : XP_012031121.1	XM_012175731.1	POLDIP3	0.992318	no	down	0.961672	no	XP_012031121.1	0.94	yes	down	0.65	yes	GO:0005622;GO:0003676;GO:0016973;GO:0000166	intracellular;nucleic acid binding;poly(A)+ mRNA export from nucleus;nucleotide binding	cellular_component;molecular_function;biological_process;molecular_function	.	.	.
XM_012186865.1 : FH : NP_001155363.1	XM_012186865.1	FH	0.756922	no	down	0.761291	no	NP_001155363.1	0.96	yes	down	0.65	yes	GO:0070062;GO:0005739;GO:0051262;GO:0006106;GO:0048873;GO:0005829;GO:0045239;GO:0006099;GO:0006108;GO:0004333	extracellular exosome;mitochondrion;protein tetramerization;fumarate metabolic process;homeostasis of number of cells within a tissue;cytosol;tricarboxylic acid cycle enzyme complex;tricarboxylic acid cycle;malate metabolic process;fumarate hydratase activity	cellular_component;cellular_component;biological_process;biological_process;biological_process;cellular_component;cellular_component;biological_process;biological_process;molecular_function	ko00020;ko04934;ko05211;ko00620;ko05200	Citrate cycle (TCA cycle);Cushing syndrome;Renal cell carcinoma;Pyruvate metabolism;Pathways in cancer	Metabolism;Human Diseases;Human Diseases;Metabolism;Human Diseases
XM_004016208.2 : TIMM10B : XP_004016257.1	XM_004016208.2	TIMM10B	0.299078	yes	down	0.127094	no	XP_004016257.1	1.06	yes	up	0.86	yes	GO:0042719;GO:0046872;GO:0015031	mitochondrial intermembrane space protein transporter complex;metal ion binding;protein transport	cellular_component;molecular_function;biological_process	.	.	.
XM_015092738.1 : COPS7B : XP_014948224.1	XM_015092738.1	COPS7B	0.846089	no	down	0.799046	no	XP_014948224.1	1.02	yes	up	0.82	yes	GO:0000338;GO:0008180;GO:0005737;GO:0005654	protein deneddylation;COP9 signalosome;cytoplasm;nucleoplasm	biological_process;cellular_component;cellular_component;cellular_component	.	.	.
XM_004022494.3 : ARMCX3 : XP_004022544.1	XM_004022494.3	ARMCX3	0.619335	no	down	0.408717	no	XP_004022544.1	0.96	yes	down	0.09	yes	GO:0031307;GO:0034613;GO:0045944	integral component of mitochondrial outer membrane;cellular protein localization;positive regulation of transcription by RNA polymerase II	cellular_component;biological_process;biological_process	.	.	.
XM_012174910.2 : MYBPC1 : XP_012030301.1	XM_012174910.2	MYBPC1	2.73784	yes	up	0.105853	no	XP_012030301.1	1.02	yes	up	0.87	yes	GO:0006936;GO:0030016;GO:0031432	muscle contraction;myofibril;titin binding	biological_process;cellular_component;molecular_function	.	.	.
XM_012185163.2 : VEZF1 : XP_014953931.1	XM_012185163.2	VEZF1	inf	yes	up	1	no	XP_014953931.1	0.97	yes	down	0.59	yes	GO:0046872;GO:0003676	metal ion binding;nucleic acid binding	molecular_function;molecular_function	ko03013	RNA transport	Genetic Information Processing
XM_004003988.3 : RGS3 : XP_014948451.1	XM_004003988.3	RGS3	0.58379	no	down	0.643661	no	XP_014948451.1	0.79	yes	down	0.2	yes	GO:0005654;GO:0043547;GO:0005886;GO:0005737;GO:0005096	nucleoplasm;positive regulation of GTPase activity;plasma membrane;cytoplasm;GTPase activator activity	cellular_component;biological_process;cellular_component;cellular_component;molecular_function	ko04360	Axon guidance	Organismal Systems
XM_015097242.1 : CTDSPL2 : XP_014952728.1	XM_015097242.1	CTDSPL2	0.907652	no	down	0.907598	no	XP_014952728.1	0.83	yes	down	0.05	yes	GO:0006470;GO:0046827;GO:0004721;GO:0030514;GO:0005654	protein dephosphorylation;positive regulation of protein export from nucleus;phosphoprotein phosphatase activity;negative regulation of BMP signaling pathway;nucleoplasm	biological_process;biological_process;molecular_function;biological_process;cellular_component	.	.	.
XM_012176503.1 : FNBP1L : XP_004002255.1	XM_012176503.1	FNBP1L	0.879948	no	down	0.844816	no	XP_004002255.1	1.23	yes	up	0.16	yes	GO:0006897	endocytosis	biological_process	.	.	.
XM_012176824.1 : SEPT7 : XP_012032214.1	XM_012176824.1	SEPT7	0.496913	yes	down	0.20783	no	XP_012032214.1	1.01	yes	up	0.64	yes	GO:0015629;GO:0016324;GO:0005930;GO:0016476;GO:0031105;GO:0015630;GO:0005819;GO:0000777;GO:0030496;GO:0051301;GO:0005525;GO:0005886;GO:0032154;GO:0005730;GO:0060271	actin cytoskeleton;apical plasma membrane;axoneme;regulation of embryonic cell shape;septin complex;microtubule cytoskeleton;spindle;condensed chromosome kinetochore;midbody;cell division;GTP binding;plasma membrane;cleavage furrow;nucleolus;cilium assembly	cellular_component;cellular_component;cellular_component;biological_process;cellular_component;cellular_component;cellular_component;cellular_component;cellular_component;biological_process;molecular_function;cellular_component;cellular_component;cellular_component;biological_process	.	.	.
XM_004017087.3 : CCT5 : XP_004017136.1	XM_004017087.3	CCT5	0.980148	no	down	0.988167	no	XP_004017136.1	0.95	yes	down	0.09	yes	GO:0007339;GO:0043209;GO:0048487;GO:0005524;GO:0006457;GO:0051082;GO:0002199;GO:0005874;GO:0005813;GO:0070062;GO:0005832;GO:0009615;GO:0031681;GO:0044297;GO:1901998;GO:0005730	binding of sperm to zona pellucida;myelin sheath;beta-tubulin binding;ATP binding;protein folding;unfolded protein binding;zona pellucida receptor complex;microtubule;centrosome;extracellular exosome;chaperonin-containing T-complex;response to virus;G-protein beta-subunit binding;cell body;toxin transport;nucleolus	biological_process;cellular_component;molecular_function;molecular_function;biological_process;molecular_function;cellular_component;cellular_component;cellular_component;cellular_component;cellular_component;biological_process;molecular_function;cellular_component;biological_process;cellular_component	.	.	.
NM_001126354.1 : ERP29 : NP_001119826.1	NM_001126354.1	ERP29	1.04312	no	up	0.932176	no	NP_001119826.1	1.09	yes	up	0.02	yes	GO:0050709;GO:0010628;GO:0016020;GO:0000187;GO:1902235;GO:0009306;GO:0010629;GO:0016887;GO:0006886;GO:0005788;GO:0070062;GO:0005783;GO:0005524;GO:0006457;GO:0009986;GO:0042470	negative regulation of protein secretion;positive regulation of gene expression;membrane;activation of MAPK activity;regulation of endoplasmic reticulum stress-induced intrinsic apoptotic signaling pathway;protein secretion;negative regulation of gene expression;ATPase activity;intracellular protein transport;endoplasmic reticulum lumen;extracellular exosome;endoplasmic reticulum;ATP binding;prot…	biological_process;biological_process;cellular_component;biological_process;biological_process;biological_process;biological_process;molecular_function;biological_process;cellular_component;cellular_component;cellular_component;molecular_function;biological_process;cellular_component;cellular_component	ko04141	Protein processing in endoplasmic reticulum	Genetic Information Processing
XM_004016486.3 : TMX2 : XP_004016535.1	XM_004016486.3	TMX2	0.933595	no	down	0.935171	no	XP_004016535.1	1.07	yes	up	0.11	yes	GO:0045454;GO:0005623;GO:0016021	cell redox homeostasis;cell;integral component of membrane	biological_process;cellular_component;cellular_component	.	.	.
XM_004015010.3 : NUP93 : XP_004015058.1	XM_004015010.3	NUP93	0.98241	no	down	0.984445	no	XP_004015058.1	1.03	yes	up	0.17	yes	GO:0034399;GO:0002230;GO:0016973;GO:0051292;GO:0006606;GO:0017056;GO:0031965;GO:0005643	nuclear periphery;positive regulation of defense response to virus by host;poly(A)+ mRNA export from nucleus;nuclear pore complex assembly;protein import into nucleus;structural constituent of nuclear pore;nuclear membrane;nuclear pore	cellular_component;biological_process;biological_process;biological_process;biological_process;molecular_function;cellular_component;cellular_component	ko03013	RNA transport	Genetic Information Processing
XM_004006377.3 : FMNL3 : XP_004006425.1	XM_004006377.3	FMNL3	1.83175	no	up	0.631857	no	XP_004006425.1	1.07	yes	up	0.57	yes	GO:0005737;GO:0003779;GO:0017048;GO:0030036;GO:0008360;GO:0016477;GO:0016043;GO:0032794	cytoplasm;actin binding;Rho GTPase binding;actin cytoskeleton organization;regulation of cell shape;cell migration;cellular component organization;GTPase activating protein binding	cellular_component;molecular_function;molecular_function;biological_process;biological_process;biological_process;biological_process;molecular_function	ko04310	Wnt signaling pathway	Environmental Information Processing
XM_004020945.2 : RABGEF1 : XP_004020994.1	XM_004020945.2	RABGEF1	0.883441	no	down	0.825979	no	XP_004020994.1	0.98	yes	down	0.23	yes	GO:0006897;GO:1900165;GO:0015031;GO:0050728;GO:0055037;GO:0060368;GO:0048261;GO:0008270;GO:0043547;GO:0001933;GO:0005515;GO:0017137;GO:0003677;GO:0031982;GO:0005769;GO:0002686;GO:0016567;GO:0046580;GO:0017112;GO:0043305;GO:0006612;GO:0061630;GO:1900235	endocytosis;negative regulation of interleukin-6 secretion;protein transport;negative regulation of inflammatory response;recycling endosome;regulation of Fc receptor mediated stimulatory signaling pathway;negative regulation of receptor-mediated endocytosis;zinc ion binding;positive regulation of GTPase activity;negative regulation of protein phosphorylation;protein binding;Rab GTPase binding;DN…	biological_process;biological_process;biological_process;biological_process;cellular_component;biological_process;biological_process;molecular_function;biological_process;biological_process;molecular_function;molecular_function;molecular_function;cellular_component;cellular_component;biological_process;biological_process;biological_process;molecular_function;biological_process;biological_process;…	.	.	.
XM_004020112.3 : HIF1AN : XP_004020161.1	XM_004020112.3	HIF1AN	1.21621	no	up	0.691337	no	XP_004020161.1	0.98	yes	down	0.69	yes	GO:0008270;GO:0048037;GO:0045663;GO:0042803;GO:0048471;GO:0005506;GO:0005112;GO:0036138;GO:0061428;GO:0045746;GO:0036140;GO:0036139;GO:0051059;GO:0005654;GO:0055114;GO:0071532;GO:0031406;GO:0042264;GO:0042265	zinc ion binding;cofactor binding;positive regulation of myoblast differentiation;protein homodimerization activity;perinuclear region of cytoplasm;iron ion binding;Notch binding;peptidyl-histidine hydroxylation;negative regulation of transcription from RNA polymerase II promoter in response to hypoxia;negative regulation of Notch signaling pathway;peptidyl-asparagine 3-dioxygenase activity;pepti…	molecular_function;molecular_function;biological_process;molecular_function;cellular_component;molecular_function;molecular_function;biological_process;biological_process;biological_process;molecular_function;molecular_function;molecular_function;cellular_component;biological_process;molecular_function;molecular_function;biological_process;biological_process	.	.	.
XM_015093087.1 : PPP2R2A : XP_014948573.1	XM_015093087.1	PPP2R2A	2.01685	yes	up	1	no	XP_014948573.1	0.99	yes	down	0.82	yes	GO:0000159;GO:0043278;GO:0006470;GO:0004722	protein phosphatase type 2A complex;response to morphine;protein dephosphorylation;protein serine/threonine phosphatase activity	cellular_component;biological_process;biological_process;molecular_function	ko05165;ko04071;ko05142;ko04151;ko04261;ko04152;ko04530;ko05160;ko04390;ko03015;ko04728	Human papillomavirus infection;Sphingolipid signaling pathway;Chagas disease (American trypanosomiasis);PI3K-Akt signaling pathway;Adrenergic signaling in cardiomyocytes;AMPK signaling pathway;Tight junction;Hepatitis C;Hippo signaling pathway;mRNA surveillance pathway;Dopaminergic synapse	Human Diseases;Environmental Information Processing;Human Diseases;Environmental Information Processing;Organismal Systems;Environmental Information Processing;Cellular Processes;Human Diseases;Environmental Information Processing;Genetic Information Processing;Organismal Systems
XM_012102131.1 : SSSCA1 : XP_011957522.1	XM_012102131.1	SSSCA1	0.957855	no	down	0.987177	no	XP_011957522.1	1.04	yes	up	0.44	yes	GO:0042802	identical protein binding	molecular_function	.	.	.
XM_004016416.3 : API5 : XP_011951655.1	XM_004016416.3	API5	1.13685	no	up	0.779807	no	XP_011951655.1	0.98	yes	down	0.7	yes	GO:0005737;GO:0006915;GO:0005515;GO:0043066;GO:0017134;GO:0005654;GO:2000270;GO:0005681;GO:0016020;GO:0005634	cytoplasm;apoptotic process;protein binding;negative regulation of apoptotic process;fibroblast growth factor binding;nucleoplasm;negative regulation of fibroblast apoptotic process;spliceosomal complex;membrane;nucleus	cellular_component;biological_process;molecular_function;biological_process;molecular_function;cellular_component;biological_process;cellular_component;cellular_component;cellular_component	.	.	.
XM_004010797.3 : ACYP1 : XP_004010846.2	XM_004010797.3	ACYP1	1.06722	no	up	1	no	XP_004010846.2	0.89	yes	down	0.13	yes	GO:0003998;GO:0016021	acylphosphatase activity;integral component of membrane	molecular_function;cellular_component	ko00620	Pyruvate metabolism	Metabolism
XM_004013736.3 : NMNAT1 : XP_014954709.1	XM_004013736.3	NMNAT1	1.03026	no	up	0.942504	no	XP_014954709.1	1.07	yes	up	0.24	yes	GO:0004515;GO:0009611;GO:0005524;GO:0034628;GO:0000309;GO:0005634	nicotinate-nucleotide adenylyltransferase activity;response to wounding;ATP binding;'de novo' NAD biosynthetic process from aspartate;nicotinamide-nucleotide adenylyltransferase activity;nucleus	molecular_function;biological_process;molecular_function;biological_process;molecular_function;cellular_component	ko00760	Nicotinate and nicotinamide metabolism	Metabolism
XM_015102467.1 : ATG7 : XP_014957953.1	XM_015102467.1	ATG7	inf	yes	up	1	no	XP_014957953.1	1.07	yes	up	0.05	yes	GO:0006995;GO:0031401;GO:0000407;GO:0019779;GO:0005829;GO:0042803;GO:0016236;GO:0045732;GO:0044805;GO:0019778;GO:0000422;GO:0006501;GO:0008134;GO:0043065;GO:0039521;GO:0051607;GO:0032446;GO:1903146;GO:0016239;GO:0071455;GO:0034727;GO:0030163	cellular response to nitrogen starvation;positive regulation of protein modification process;phagophore assembly site;Atg8 activating enzyme activity;cytosol;protein homodimerization activity;macroautophagy;positive regulation of protein catabolic process;late nucleophagy;Atg12 activating enzyme activity;autophagy of mitochondrion;C-terminal protein lipidation;transcription factor binding;positiv…	biological_process;biological_process;cellular_component;molecular_function;cellular_component;molecular_function;biological_process;biological_process;biological_process;molecular_function;biological_process;biological_process;molecular_function;biological_process;biological_process;biological_process;biological_process;biological_process;biological_process;biological_process;biological_process;…	ko04216;ko04136;ko04140	Ferroptosis;Autophagy - other eukaryotes;Autophagy - animal	Cellular Processes;Cellular Processes;Cellular Processes
XM_004013733.3 : KIF1B : XP_004013781.1	XM_004013733.3	KIF1B	0.864831	no	down	0.830199	no	XP_004013781.1	1	yes	down	0.92	yes	GO:0005871;GO:0005524;GO:0007270;GO:0008089;GO:0003777;GO:0007018;GO:0016887;GO:0047497;GO:0030705;GO:0030659;GO:0008017;GO:0007274;GO:0005739	kinesin complex;ATP binding;neuron-neuron synaptic transmission;anterograde axonal transport;microtubule motor activity;microtubule-based movement;ATPase activity;mitochondrion transport along microtubule;cytoskeleton-dependent intracellular transport;cytoplasmic vesicle membrane;microtubule binding;neuromuscular synaptic transmission;mitochondrion	cellular_component;molecular_function;biological_process;biological_process;molecular_function;biological_process;molecular_function;biological_process;biological_process;cellular_component;molecular_function;biological_process;cellular_component	.	.	.
XM_015098543.1 : FLOT2 : XP_014954031.1	XM_015098543.1	FLOT2	1.3666	no	up	0.778396	no	XP_014954031.1	1.02	yes	up	0.8	yes	GO:0007155;GO:0005901;GO:0030139;GO:0005768	cell adhesion;caveola;endocytic vesicle;endosome	biological_process;cellular_component;cellular_component;cellular_component	ko04910	Insulin signaling pathway	Organismal Systems
XM_004020777.3 : GSPT1 : XP_014959569.1	XM_004020777.3	GSPT1	1.12462	no	up	0.873077	no	XP_014959569.1	0.98	yes	down	0.85	yes	GO:0003747	translation release factor activity	molecular_function	ko03015	mRNA surveillance pathway	Genetic Information Processing
XM_012145002.2 : RPE : XP_012000362.1	XM_012145002.2	RPE	0.724696	no	down	1	no	XP_012000362.1	1.06	yes	up	0.28	yes	GO:0042802;GO:0042803;GO:0005829;GO:0006098;GO:0019323;GO:0046872;GO:0004750;GO:0005975;GO:0070062;GO:0009052;GO:0044262	identical protein binding;protein homodimerization activity;cytosol;pentose-phosphate shunt;pentose catabolic process;metal ion binding;ribulose-phosphate 3-epimerase activity;carbohydrate metabolic process;extracellular exosome;pentose-phosphate shunt, non-oxidative branch;cellular carbohydrate metabolic process	molecular_function;molecular_function;cellular_component;biological_process;biological_process;molecular_function;molecular_function;biological_process;cellular_component;biological_process;biological_process	ko00030;ko00040	Pentose phosphate pathway;Pentose and glucuronate interconversions	Metabolism;Metabolism
XM_012180703.2 : HOMER1 : XP_004010259.1	XM_012180703.2	HOMER1	1.23967	no	up	0.730075	no	XP_004010259.1	0.94	yes	down	0.31	yes	GO:0003009;GO:0045211;GO:0090279;GO:0030018;GO:0030424;GO:0044325;GO:0048148;GO:0030054;GO:0045177;GO:2001256;GO:0035256;GO:0048875;GO:0048741;GO:0043034;GO:2001257;GO:0051928;GO:0051592	skeletal muscle contraction;postsynaptic membrane;regulation of calcium ion import;Z disc;axon;ion channel binding;behavioral response to cocaine;cell junction;apical part of cell;regulation of store-operated calcium entry;G-protein coupled glutamate receptor binding;chemical homeostasis within a tissue;skeletal muscle fiber development;costamere;regulation of cation channel activity;positive reg…	biological_process;cellular_component;biological_process;cellular_component;cellular_component;molecular_function;biological_process;cellular_component;cellular_component;biological_process;molecular_function;biological_process;biological_process;cellular_component;biological_process;biological_process;biological_process	ko04068;ko04724	FoxO signaling pathway;Glutamatergic synapse	Environmental Information Processing;Organismal Systems
XM_004002787.3 : CCT8 : XP_012042114.1	XM_004002787.3	CCT8	0.889387	no	down	0.844676	no	XP_012042114.1	0.91	yes	down	0.21	yes	GO:0005815;GO:0005524;GO:0005832;GO:0005737;GO:0005929;GO:0051082;GO:0006457	microtubule organizing center;ATP binding;chaperonin-containing T-complex;cytoplasm;cilium;unfolded protein binding;protein folding	cellular_component;molecular_function;cellular_component;cellular_component;cellular_component;molecular_function;biological_process	.	.	.
XM_004002060.2 : SERBP1 : XP_004002112.1	XM_004002060.2	SERBP1	0.773665	no	down	0.65166	no	XP_004002112.1	0.97	yes	down	0.43	yes	GO:0005737	cytoplasm	cellular_component	.	.	.
XM_015092207.1 : PRKAB2 : XP_004002445.1	XM_015092207.1	PRKAB2	0.977555	no	down	0.996656	no	XP_004002445.1	1.09	yes	up	0.04	yes	GO:0042802;GO:0045859;GO:0031588;GO:0006468;GO:0004679;GO:0007165	identical protein binding;regulation of protein kinase activity;nucleotide-activated protein kinase complex;protein phosphorylation;AMP-activated protein kinase activity;signal transduction	molecular_function;biological_process;cellular_component;biological_process;molecular_function;biological_process	ko05410;ko04530;ko04213;ko04922;ko04068;ko04152;ko04932;ko04211;ko04931;ko04710;ko04921;ko04910;ko04920;ko04714;ko04371	Hypertrophic cardiomyopathy (HCM);Tight junction;Longevity regulating pathway - multiple species;Glucagon signaling pathway;FoxO signaling pathway;AMPK signaling pathway;Non-alcoholic fatty liver disease (NAFLD);Longevity regulating pathway - mammal;Insulin resistance;Circadian rhythm;Oxytocin signaling pathway;Insulin signaling pathway;Adipocytokine signaling pathway;Thermogenesis;Apelin signali…	Human Diseases;Cellular Processes;Organismal Systems;Organismal Systems;Environmental Information Processing;Environmental Information Processing;Human Diseases;Organismal Systems;Human Diseases;Organismal Systems;Organismal Systems;Organismal Systems;Organismal Systems;Organismal Systems;Environmental Information Processing
NM_001142509.1 : CDK2 : NP_001135981.1	NM_001142509.1	CDK2	0.66786	no	down	0.609641	no	NP_001135981.1	1	yes	down	0.89	yes	GO:0010033;GO:0004674;GO:0005667;GO:0000307;GO:0010468;GO:0008284;GO:0005654;GO:0032298;GO:0043231;GO:0016740;GO:0005768;GO:0097123;GO:0000166;GO:0035173;GO:0030332;GO:0005815;GO:0010389;GO:0005813;GO:0016310;GO:0032869;GO:0097472;GO:0000806;GO:0097134;GO:0051602;GO:0004693;GO:0045893;GO:0007265;GO:0046872;GO:0000122;GO:0005515;GO:0005524;GO:0006813;GO:0051591;GO:0016572;GO:0005737;GO:0000781;GO:…	response to organic substance;protein serine/threonine kinase activity;transcription factor complex;cyclin-dependent protein kinase holoenzyme complex;regulation of gene expression;positive regulation of cell proliferation;nucleoplasm;positive regulation of DNA-dependent DNA replication initiation;intracellular membrane-bounded organelle;transferase activity;endosome;cyclin A1-CDK2 complex;nucleo…	biological_process;molecular_function;cellular_component;cellular_component;biological_process;biological_process;cellular_component;biological_process;cellular_component;molecular_function;cellular_component;cellular_component;molecular_function;molecular_function;molecular_function;cellular_component;biological_process;cellular_component;biological_process;biological_process;molecular_function;…	ko04114;ko05169;ko04068;ko05222;ko05162;ko05161;ko04110;ko05203;ko05200;ko05215;ko04151;ko04115;ko04218;ko05165;ko05226;ko04914;ko05168;ko04934	Oocyte meiosis;Epstein-Barr virus infection;FoxO signaling pathway;Small cell lung cancer;Measles;Hepatitis B;Cell cycle;Viral carcinogenesis;Pathways in cancer;Prostate cancer;PI3K-Akt signaling pathway;p53 signaling pathway;Cellular senescence;Human papillomavirus infection;Gastric cancer;Progesterone-mediated oocyte maturation;Herpes simplex infection;Cushing syndrome	Cellular Processes;Human Diseases;Environmental Information Processing;Human Diseases;Human Diseases;Human Diseases;Cellular Processes;Human Diseases;Human Diseases;Human Diseases;Environmental Information Processing;Cellular Processes;Cellular Processes;Human Diseases;Human Diseases;Organismal Systems;Human Diseases;Human Diseases
XR_001044024.2 : KIF1B : XP_004013781.1	XR_001044024.2	KIF1B	0.333858	yes	down	0.305467	no	XP_004013781.1	1	yes	down	0.92	yes	GO:0005871;GO:0005524;GO:0007270;GO:0008089;GO:0003777;GO:0007018;GO:0016887;GO:0047497;GO:0030705;GO:0030659;GO:0008017;GO:0007274;GO:0005739	kinesin complex;ATP binding;neuron-neuron synaptic transmission;anterograde axonal transport;microtubule motor activity;microtubule-based movement;ATPase activity;mitochondrion transport along microtubule;cytoskeleton-dependent intracellular transport;cytoplasmic vesicle membrane;microtubule binding;neuromuscular synaptic transmission;mitochondrion	cellular_component;molecular_function;biological_process;biological_process;molecular_function;biological_process;molecular_function;biological_process;biological_process;cellular_component;molecular_function;biological_process;cellular_component	.	.	.
NM_001162567.1 : AIMP2 : NP_001156039.1	NM_001162567.1	AIMP2	0.800669	no	down	0.698604	no	NP_001156039.1	1	yes	down	0.91	yes	GO:0006412;GO:0060510;GO:0006915;GO:0005634;GO:0031398;GO:0016020;GO:0008285;GO:0005829	translation;Type II pneumocyte differentiation;apoptotic process;nucleus;positive regulation of protein ubiquitination;membrane;negative regulation of cell proliferation;cytosol	biological_process;biological_process;biological_process;cellular_component;biological_process;cellular_component;biological_process;cellular_component	.	.	.
XM_012130955.2 : INPP1 : XP_011986369.1	XM_012130955.2	INPP1	0.912596	no	down	0.887004	no	XP_011986369.1	1.05	yes	up	0.34	yes	GO:0000287;GO:0005737;GO:0046854;GO:0004441;GO:0007165;GO:0046855	magnesium ion binding;cytoplasm;phosphatidylinositol phosphorylation;inositol-1,4-bisphosphate 1-phosphatase activity;signal transduction;inositol phosphate dephosphorylation	molecular_function;cellular_component;biological_process;molecular_function;biological_process;biological_process	ko00562;ko04070	Inositol phosphate metabolism;Phosphatidylinositol signaling system	Metabolism;Environmental Information Processing
XM_012164853.2 : FAM49A : XP_014949720.1	XM_012164853.2	FAM49A	1.34155	no	up	0.625895	no	XP_014949720.1	1.18	yes	up	0.19	yes	GO:0005622	intracellular	cellular_component	.	.	.
XM_004014425.3 : PPP1R3D : XP_004014474.1	XM_004014425.3	PPP1R3D	-inf	yes	down	1	no	XP_004014474.1	0.92	yes	down	0.13	yes	GO:0005977	glycogen metabolic process	biological_process	ko04910;ko04931	Insulin signaling pathway;Insulin resistance	Organismal Systems;Human Diseases
NM_001280703.1 : SOD2 : NP_001267632.1	NM_001280703.1	SOD2	0.777298	no	down	0.6559	no	NP_001267632.1	0.97	yes	down	0.75	yes	GO:0006801;GO:0006357;GO:0004784;GO:0030145;GO:0055114;GO:0019430;GO:0001315;GO:0005759	superoxide metabolic process;regulation of transcription by RNA polymerase II;superoxide dismutase activity;manganese ion binding;oxidation-reduction process;removal of superoxide radicals;age-dependent response to reactive oxygen species;mitochondrial matrix	biological_process;biological_process;molecular_function;molecular_function;biological_process;biological_process;biological_process;cellular_component	ko05016;ko04211;ko04146;ko04068;ko04213	Huntington disease;Longevity regulating pathway - mammal;Peroxisome;FoxO signaling pathway;Longevity regulating pathway - multiple species	Human Diseases;Organismal Systems;Cellular Processes;Environmental Information Processing;Organismal Systems
NM_001126364.1 : RAB7A : NP_001119836.1	NM_001126364.1	RAB7A	1.83531	no	up	0.563933	no	NP_001119836.1	1.01	yes	up	0.77	yes	GO:0033162;GO:0005886;GO:0005794;GO:0006622;GO:0048524;GO:0030670;GO:0090385;GO:0031902;GO:0048365;GO:0005765;GO:0006897;GO:0045453;GO:0090383;GO:0000421;GO:0043312;GO:0043195;GO:0045335;GO:0003924;GO:0043231;GO:0005525;GO:0045022;GO:0019886;GO:0005770;GO:0034045;GO:0032419;GO:0019076;GO:0005774;GO:0030667;GO:0005829;GO:0090382;GO:0008333;GO:0022615;GO:0007264;GO:0045732;GO:0005764;GO:0030904;GO:…	melanosome membrane;plasma membrane;Golgi apparatus;protein targeting to lysosome;positive regulation of viral process;phagocytic vesicle membrane;phagosome-lysosome fusion;late endosome membrane;Rac GTPase binding;lysosomal membrane;endocytosis;bone resorption;phagosome acidification;autophagosome membrane;neutrophil degranulation;terminal bouton;phagocytic vesicle;GTPase activity;intracellular …	cellular_component;cellular_component;cellular_component;biological_process;biological_process;cellular_component;biological_process;cellular_component;molecular_function;cellular_component;biological_process;biological_process;biological_process;cellular_component;biological_process;cellular_component;cellular_component;molecular_function;cellular_component;molecular_function;biological_process;…	ko05146;ko05152;ko04144;ko04145;ko05132;ko04137;ko04140	Amoebiasis;Tuberculosis;Endocytosis;Phagosome;Salmonella infection;Mitophagy - animal;Autophagy - animal	Human Diseases;Human Diseases;Cellular Processes;Cellular Processes;Human Diseases;Cellular Processes;Cellular Processes
XM_012186552.2 : SUMO2 : XP_014954446.1	XM_012186552.2	SUMO2	1.49268	no	up	0.61392	no	XP_014954446.1	1.02	yes	up	0.71	yes	GO:0016925;GO:0031386;GO:0005634	protein sumoylation;protein tag;nucleus	biological_process;molecular_function;cellular_component	ko03013;ko05418	RNA transport;Fluid shear stress and atherosclerosis	Genetic Information Processing;Human Diseases
XM_004008487.3 : FARSA : XP_004008536.2	XM_004008487.3	FARSA	1.1883	no	up	0.722429	no	XP_004008536.2	0.97	yes	down	0.32	yes	GO:0005524;GO:0000049;GO:0004826;GO:0016020;GO:0009328;GO:0006432	ATP binding;tRNA binding;phenylalanine-tRNA ligase activity;membrane;phenylalanine-tRNA ligase complex;phenylalanyl-tRNA aminoacylation	molecular_function;molecular_function;molecular_function;cellular_component;cellular_component;biological_process	ko00970	Aminoacyl-tRNA biosynthesis	Genetic Information Processing
XM_015093596.1 : PSMD1 : XP_014949082.1	XM_015093596.1	PSMD1	0.885076	no	down	0.843864	no	XP_014949082.1	0.99	yes	down	0.4	yes	GO:0050790;GO:0005634;GO:0070062;GO:0034515;GO:0016020;GO:0043161;GO:0008540;GO:0042176;GO:0004175;GO:0030234	regulation of catalytic activity;nucleus;extracellular exosome;proteasome storage granule;membrane;proteasome-mediated ubiquitin-dependent protein catabolic process;proteasome regulatory particle, base subcomplex;regulation of protein catabolic process;endopeptidase activity;enzyme regulator activity	biological_process;cellular_component;cellular_component;cellular_component;cellular_component;biological_process;cellular_component;biological_process;molecular_function;molecular_function	ko03050;ko05169	Proteasome;Epstein-Barr virus infection	Genetic Information Processing;Human Diseases
XM_012189124.2 : LOC101117181 : XP_012044514.1	XM_012189124.2	LOC101117181	1.78947	no	up	1	no	XP_012044514.1	0.88	yes	down	0.07	yes	GO:0016531;GO:0005758;GO:0006825	copper chaperone activity;mitochondrial intermembrane space;copper ion transport	molecular_function;cellular_component;biological_process	ko04714;ko00190	Thermogenesis;Oxidative phosphorylation	Organismal Systems;Metabolism
XM_012185157.2 : VEZF1 : XP_014953931.1	XM_012185157.2	VEZF1	0.679125	no	down	0.715204	no	XP_014953931.1	0.97	yes	down	0.59	yes	GO:0046872;GO:0003676	metal ion binding;nucleic acid binding	molecular_function;molecular_function	ko03013	RNA transport	Genetic Information Processing
XM_004008049.3 : ATP6V1F : XP_004008098.1	XM_004008049.3	ATP6V1F	1.03796	no	up	0.925138	no	XP_004008098.1	1.06	yes	up	0.5	yes	GO:0016020;GO:0042625	membrane;ATPase coupled ion transmembrane transporter activity	cellular_component;molecular_function	ko04966;ko04721;ko00190;ko04145;ko05165;ko05323;ko04150	Collecting duct acid secretion;Synaptic vesicle cycle;Oxidative phosphorylation;Phagosome;Human papillomavirus infection;Rheumatoid arthritis;mTOR signaling pathway	Organismal Systems;Organismal Systems;Metabolism;Cellular Processes;Human Diseases;Human Diseases;Environmental Information Processing
XM_004021459.3 : P4HA1 : XP_004021509.1	XM_004021459.3	P4HA1	0.769088	no	down	0.630232	no	XP_004021509.1	1.13	yes	up	0.1	yes	GO:0005739;GO:0016020;GO:0016702;GO:0030199;GO:0005788;GO:0016222;GO:0004656;GO:0018401;GO:0019511;GO:0005506;GO:0031418;GO:0055114	mitochondrion;membrane;oxidoreductase activity, acting on single donors with incorporation of molecular oxygen, incorporation of two atoms of oxygen;collagen fibril organization;endoplasmic reticulum lumen;procollagen-proline 4-dioxygenase complex;procollagen-proline 4-dioxygenase activity;peptidyl-proline hydroxylation to 4-hydroxy-L-proline;peptidyl-proline hydroxylation;iron ion binding;L-asco…	cellular_component;cellular_component;molecular_function;biological_process;cellular_component;cellular_component;molecular_function;biological_process;biological_process;molecular_function;molecular_function;biological_process	ko00330	Arginine and proline metabolism	Metabolism
XM_004015317.3 : CKM : XP_012045938.1	XM_004015317.3	CKM	1.12072	no	up	0.8314	no	XP_012045938.1	1.06	yes	up	0.68	yes	GO:0009408;GO:0004111;GO:0005615	response to heat;creatine kinase activity;extracellular space	biological_process;molecular_function;cellular_component	ko00330	Arginine and proline metabolism	Metabolism
XM_012177637.1 : CLCC1 : XP_012033027.1	XM_012177637.1	CLCC1	1.73669	no	up	0.549137	no	XP_012033027.1	0.99	yes	down	0.86	yes	GO:0034707;GO:0005794;GO:1902476;GO:0005254;GO:0005783;GO:0005634	chloride channel complex;Golgi apparatus;chloride transmembrane transport;chloride channel activity;endoplasmic reticulum;nucleus	cellular_component;cellular_component;biological_process;molecular_function;cellular_component;cellular_component	.	.	.
XM_012146554.2 : ATG9A : XP_012001954.1	XM_012146554.2	ATG9A	0.00222058	yes	down	1	no	XP_012001954.1	1.05	yes	up	0.5	yes	GO:0031410;GO:0000407;GO:0031902;GO:0034497;GO:0005802;GO:0000045;GO:0016021;GO:0000422;GO:0044805;GO:0034727;GO:0000421;GO:0005776;GO:0015031;GO:0055037	cytoplasmic vesicle;phagophore assembly site;late endosome membrane;protein localization to phagophore assembly site;trans-Golgi network;autophagosome assembly;integral component of membrane;autophagy of mitochondrion;late nucleophagy;piecemeal microautophagy of the nucleus;autophagosome membrane;autophagosome;protein transport;recycling endosome	cellular_component;cellular_component;cellular_component;biological_process;cellular_component;biological_process;cellular_component;biological_process;biological_process;biological_process;cellular_component;cellular_component;biological_process;cellular_component	ko04136;ko04140;ko04137	Autophagy - other eukaryotes;Autophagy - animal;Mitophagy - animal	Cellular Processes;Cellular Processes;Cellular Processes
XM_004004296.3 : PSAT1 : XP_004004345.1	XM_004004296.3	PSAT1	0.752546	no	down	0.730351	no	XP_004004345.1	1.05	yes	up	0.53	yes	GO:0005737;GO:0004648;GO:0006564;GO:0070062	cytoplasm;O-phospho-L-serine:2-oxoglutarate aminotransferase activity;L-serine biosynthetic process;extracellular exosome	cellular_component;molecular_function;biological_process;cellular_component	ko00750;ko00260	Vitamin B6 metabolism;Glycine, serine and threonine metabolism	Metabolism;Metabolism
XM_004004941.3 : ZFAND2B : XP_014949028.1	XM_004004941.3	ZFAND2B	0.966744	no	down	0.984803	no	XP_014949028.1	1.08	yes	up	0.3	yes	GO:0008270;GO:0006616;GO:0005622	zinc ion binding;SRP-dependent cotranslational protein targeting to membrane, translocation;intracellular	molecular_function;biological_process;cellular_component	.	.	.
XM_015099603.1 : KIF5B : XP_004014311.1	XM_015099603.1	KIF5B	0.548996	no	down	0.287196	no	XP_004014311.1	0.99	yes	down	0.64	yes	GO:0008104;GO:0072383;GO:0043005;GO:0035253;GO:0042391;GO:0007411;GO:0030139;GO:0035617;GO:0007018;GO:0008017;GO:0008574;GO:0016020;GO:0005524;GO:0005871;GO:0007028;GO:0043268;GO:0030705;GO:0032230;GO:0005815;GO:0005874	protein localization;plus-end-directed vesicle transport along microtubule;neuron projection;ciliary rootlet;regulation of membrane potential;axon guidance;endocytic vesicle;stress granule disassembly;microtubule-based movement;microtubule binding;ATP-dependent microtubule motor activity, plus-end-directed;membrane;ATP binding;kinesin complex;cytoplasm organization;positive regulation of potassiu…	biological_process;biological_process;cellular_component;cellular_component;biological_process;biological_process;cellular_component;biological_process;biological_process;molecular_function;molecular_function;cellular_component;molecular_function;cellular_component;biological_process;biological_process;biological_process;biological_process;cellular_component;cellular_component	ko04728;ko04144	Dopaminergic synapse;Endocytosis	Organismal Systems;Cellular Processes
XM_012184102.2 : SDC2 : XP_012039493.1	XM_012184102.2	SDC2	1.7582	no	up	0.330136	no	XP_012039493.1	0.97	yes	down	0.59	yes	GO:0009986;GO:0048813;GO:0016477;GO:0030165;GO:0048814;GO:0016021	cell surface;dendrite morphogenesis;cell migration;PDZ domain binding;regulation of dendrite morphogenesis;integral component of membrane	cellular_component;biological_process;biological_process;molecular_function;biological_process;cellular_component	ko05418;ko05144;ko04514;ko05205	Fluid shear stress and atherosclerosis;Malaria;Cell adhesion molecules (CAMs);Proteoglycans in cancer	Human Diseases;Human Diseases;Environmental Information Processing;Human Diseases
XM_012135814.1 : PSMD14 : XP_011991213.1	XM_012135814.1	PSMD14	1.20549	no	up	1	no	XP_011991213.1	0.94	yes	down	0.03	yes	GO:0000724;GO:0005634;GO:0070062;GO:0070628;GO:0070536;GO:0006303;GO:0061133;GO:0010950;GO:0008541;GO:0061136	double-strand break repair via homologous recombination;nucleus;extracellular exosome;proteasome binding;protein K63-linked deubiquitination;double-strand break repair via nonhomologous end joining;endopeptidase activator activity;positive regulation of endopeptidase activity;proteasome regulatory particle, lid subcomplex;regulation of proteasomal protein catabolic process	biological_process;cellular_component;cellular_component;molecular_function;biological_process;biological_process;molecular_function;biological_process;cellular_component;biological_process	ko05169;ko03050	Epstein-Barr virus infection;Proteasome	Human Diseases;Genetic Information Processing
NM_001009259.1 : CPT1B : NP_001009259.1	NM_001009259.1	CPT1B	1.10374	no	up	0.828542	no	NP_001009259.1	1	yes	down	0.93	yes	GO:0016021;GO:0006810;GO:0005741;GO:0004095;GO:0006635	integral component of membrane;transport;mitochondrial outer membrane;carnitine O-palmitoyltransferase activity;fatty acid beta-oxidation	cellular_component;biological_process;cellular_component;molecular_function;biological_process	ko03320;ko00071;ko04152;ko04920;ko04931;ko04714;ko04922	PPAR signaling pathway;Fatty acid degradation;AMPK signaling pathway;Adipocytokine signaling pathway;Insulin resistance;Thermogenesis;Glucagon signaling pathway	Organismal Systems;Metabolism;Environmental Information Processing;Organismal Systems;Human Diseases;Organismal Systems;Organismal Systems
XM_004002062.2 : SERBP1 : XP_004002112.1	XM_004002062.2	SERBP1	0.917618	no	down	0.887695	no	XP_004002112.1	0.97	yes	down	0.43	yes	GO:0005737	cytoplasm	cellular_component	.	.	.
XM_004011152.3 : FABP7 : XP_004011201.1	XM_004011152.3	FABP7	0.603487	no	down	0.594688	no	XP_004011201.1	1.06	yes	up	0.12	yes	GO:0071944;GO:0043025;GO:0042995;GO:0005654;GO:0022008;GO:0021846;GO:0008289;GO:0060134;GO:0006810;GO:0005737;GO:0005911;GO:0005215	cell periphery;neuronal cell body;cell projection;nucleoplasm;neurogenesis;cell proliferation in forebrain;lipid binding;prepulse inhibition;transport;cytoplasm;cell-cell junction;transporter activity	cellular_component;cellular_component;cellular_component;cellular_component;biological_process;biological_process;molecular_function;biological_process;biological_process;cellular_component;cellular_component;molecular_function	ko03320	PPAR signaling pathway	Organismal Systems
XM_012179350.2 : SNCA : XP_014951730.1	XM_012179350.2	SNCA	-inf	yes	down	1	no	XP_014951730.1	1.23	yes	up	0.1	yes	GO:0070555;GO:0043154;GO:0005543;GO:0048488;GO:0045920;GO:0071280;GO:1903284;GO:0000287;GO:0031115;GO:0060079;GO:0050812;GO:0032769;GO:0014048;GO:0042775;GO:0016234;GO:0051219;GO:0032410;GO:0005886;GO:0048156;GO:0071902;GO:0031648;GO:0034341;GO:0032026;GO:0043014;GO:0010517;GO:0006919;GO:0040012;GO:0008344;GO:0005634;GO:0042416;GO:0001963;GO:0007006;GO:0019894;GO:0008198;GO:0031092;GO:0031623;GO:…	response to interleukin-1;negative regulation of cysteine-type endopeptidase activity involved in apoptotic process;phospholipid binding;synaptic vesicle endocytosis;negative regulation of exocytosis;cellular response to copper ion;positive regulation of glutathione peroxidase activity;magnesium ion binding;negative regulation of microtubule polymerization;excitatory postsynaptic potential;regula…	biological_process;biological_process;molecular_function;biological_process;biological_process;biological_process;biological_process;molecular_function;biological_process;biological_process;biological_process;biological_process;biological_process;biological_process;cellular_component;molecular_function;biological_process;cellular_component;molecular_function;biological_process;biological_process;…	ko05010;ko05012	Alzheimer disease;Parkinson disease	Human Diseases;Human Diseases
XM_004004354.3 : AK3 : XP_004004403.1	XM_004004354.3	AK3	0.846685	no	down	0.762637	no	XP_004004403.1	1.03	yes	up	0.28	yes	GO:0004017;GO:0046039;GO:0005524;GO:0005759;GO:0046899;GO:0046041;GO:0005525;GO:0046033;GO:0006172;GO:0005739;GO:0046051;GO:0046939	adenylate kinase activity;GTP metabolic process;ATP binding;mitochondrial matrix;nucleoside triphosphate adenylate kinase activity;ITP metabolic process;GTP binding;AMP metabolic process;ADP biosynthetic process;mitochondrion;UTP metabolic process;nucleotide phosphorylation	molecular_function;biological_process;molecular_function;cellular_component;molecular_function;biological_process;molecular_function;biological_process;biological_process;cellular_component;biological_process;biological_process	ko00230	Purine metabolism	Metabolism
XM_015096455.1 : APBB2 : XP_014951955.1	XM_015096455.1	APBB2	0.407541	yes	down	1	no	XP_014951955.1	1.11	yes	up	0.04	yes	GO:0043066;GO:0030308;GO:0007411;GO:0005737;GO:0006355;GO:0030198;GO:0001764;GO:0007050;GO:0008134;GO:0005634;GO:0001540;GO:0043065	negative regulation of apoptotic process;negative regulation of cell growth;axon guidance;cytoplasm;regulation of transcription, DNA-templated;extracellular matrix organization;neuron migration;cell cycle arrest;transcription factor binding;nucleus;amyloid-beta binding;positive regulation of apoptotic process	biological_process;biological_process;biological_process;cellular_component;biological_process;biological_process;biological_process;biological_process;molecular_function;cellular_component;molecular_function;biological_process	.	.	.
XM_015094616.1 : PCBP2 : XP_014950122.1	XM_015094616.1	PCBP2	1.17042	no	up	0.853768	no	XP_014950122.1	0.98	yes	down	0.74	yes	GO:0031625;GO:0016071;GO:0075522;GO:0045087;GO:0039694;GO:0016020;GO:0019899;GO:0032480;GO:0050687;GO:0016070;GO:0005829;GO:0043161;GO:0003677;GO:0005654;GO:0010467;GO:0000398;GO:0005737;GO:0005515;GO:0051607;GO:0005925;GO:0070062;GO:0005634;GO:0003676;GO:0003723;GO:0002376	ubiquitin protein ligase binding;mRNA metabolic process;IRES-dependent viral translational initiation;innate immune response;viral RNA genome replication;membrane;enzyme binding;negative regulation of type I interferon production;negative regulation of defense response to virus;RNA metabolic process;cytosol;proteasome-mediated ubiquitin-dependent protein catabolic process;DNA binding;nucleoplasm;…	molecular_function;biological_process;biological_process;biological_process;biological_process;cellular_component;molecular_function;biological_process;biological_process;biological_process;cellular_component;biological_process;molecular_function;cellular_component;biological_process;biological_process;cellular_component;molecular_function;biological_process;cellular_component;cellular_component;…	ko04216	Ferroptosis	Cellular Processes
XM_004001901.2 : ERI3 : XP_004001950.1	XM_004001901.2	ERI3	0.647103	no	down	0.608289	no	XP_004001950.1	1.07	yes	up	0.51	yes	GO:0004527;GO:0000467;GO:0046872	exonuclease activity;exonucleolytic trimming to generate mature 3'-end of 5.8S rRNA from tricistronic rRNA transcript (SSU-rRNA, 5.8S rRNA, LSU-rRNA);metal ion binding	molecular_function;biological_process;molecular_function	.	.	.
XM_012095742.2 : TEAD1 : XP_014956497.1	XM_012095742.2	TEAD1	0.853194	no	down	0.864949	no	XP_014956497.1	0.92	yes	down	0.13	yes	GO:0045944;GO:0006366;GO:0000978;GO:0005654;GO:0035329	positive regulation of transcription by RNA polymerase II;transcription by RNA polymerase II;RNA polymerase II proximal promoter sequence-specific DNA binding;nucleoplasm;hippo signaling	biological_process;biological_process;molecular_function;cellular_component;biological_process	ko04392;ko04390	Hippo signaling pathway - multiple species;Hippo signaling pathway	Environmental Information Processing;Environmental Information Processing
XM_004016930.3 : TRAPPC13 : XP_011952227.1	XM_004016930.3	TRAPPC13	0.992992	no	down	0.989231	no	XP_011952227.1	1.26	yes	up	0.03	yes	GO:0005515;GO:0005829;GO:0017112	protein binding;cytosol;Rab guanyl-nucleotide exchange factor activity	molecular_function;cellular_component;molecular_function	.	.	.
XM_015104482.1 : GLUD1 : NP_001265496.1	XM_015104482.1	GLUD1	0.935848	no	down	0.934513	no	NP_001265496.1	1.01	yes	up	0.51	yes	GO:0016491;GO:0006520;GO:0055114	oxidoreductase activity;cellular amino acid metabolic process;oxidation-reduction process	molecular_function;biological_process;biological_process	ko04964;ko00910;ko00471;ko00220;ko00250;ko04217	Proximal tubule bicarbonate reclamation;Nitrogen metabolism;D-Glutamine and D-glutamate metabolism;Arginine biosynthesis;Alanine, aspartate and glutamate metabolism;Necroptosis	Organismal Systems;Metabolism;Metabolism;Metabolism;Metabolism;Cellular Processes
XM_012182366.2 : UBAP2L : XP_012037753.1	XM_012182366.2	UBAP2L	0.394085	yes	down	0.60627	no	XP_012037753.1	0.99	yes	down	0.56	yes	GO:0005634;GO:0010628;GO:0007339;GO:0031519;GO:0005671;GO:0005737;GO:0061484	nucleus;positive regulation of gene expression;binding of sperm to zona pellucida;PcG protein complex;Ada2/Gcn5/Ada3 transcription activator complex;cytoplasm;hematopoietic stem cell homeostasis	cellular_component;biological_process;biological_process;cellular_component;cellular_component;cellular_component;biological_process	.	.	.
XM_004008657.3 : PRRC1 : XP_004008706.1	XM_004008657.3	PRRC1	1.10584	no	up	0.826774	no	XP_004008706.1	1.06	yes	up	0.35	yes	GO:0005794;GO:0042802	Golgi apparatus;identical protein binding	cellular_component;molecular_function	.	.	.
NM_001163594.1 : CETN2 : NP_001157066.1	NM_001163594.1	CETN2	0.800742	no	down	0.756217	no	NP_001157066.1	1.01	yes	up	0.79	yes	GO:0006289;GO:0031683;GO:0007099;GO:0007283;GO:0008017;GO:0032795;GO:0005814;GO:0071942;GO:0032391;GO:0051301;GO:0036064;GO:0032465;GO:0005509	nucleotide-excision repair;G-protein beta/gamma-subunit complex binding;centriole replication;spermatogenesis;microtubule binding;heterotrimeric G-protein binding;centriole;XPC complex;photoreceptor connecting cilium;cell division;ciliary basal body;regulation of cytokinesis;calcium ion binding	biological_process;molecular_function;biological_process;biological_process;molecular_function;molecular_function;cellular_component;cellular_component;cellular_component;biological_process;cellular_component;biological_process;molecular_function	ko03420	Nucleotide excision repair	Genetic Information Processing
NM_001163048.1 : PPIE : NP_001156520.1	NM_001163048.1	PPIE	1.37354	no	up	0.578215	no	NP_001156520.1	0.94	yes	down	0.07	yes	GO:0003755;GO:0006457;GO:0000413;GO:0003723;GO:0005681;GO:0000166;GO:0008380;GO:0006397	peptidyl-prolyl cis-trans isomerase activity;protein folding;protein peptidyl-prolyl isomerization;RNA binding;spliceosomal complex;nucleotide binding;RNA splicing;mRNA processing	molecular_function;biological_process;biological_process;molecular_function;cellular_component;molecular_function;biological_process;biological_process	ko03040	Spliceosome	Genetic Information Processing
NM_001024863.1 : PYGB : NP_001020034.1	NM_001024863.1	PYGB	1.12424	no	up	0.822359	no	NP_001020034.1	1.01	yes	up	0.83	yes	GO:0005980;GO:0005737;GO:0030170;GO:0008184	glycogen catabolic process;cytoplasm;pyridoxal phosphate binding;glycogen phosphorylase activity	biological_process;cellular_component;molecular_function;molecular_function	ko04910;ko04922;ko00500;ko04931;ko04217	Insulin signaling pathway;Glucagon signaling pathway;Starch and sucrose metabolism;Insulin resistance;Necroptosis	Organismal Systems;Organismal Systems;Metabolism;Human Diseases;Cellular Processes
XM_004002160.3 : SH3GLB1 : XP_004002209.1	XM_004002160.3	SH3GLB1	1.21426	no	up	0.734916	no	XP_004002209.1	1.05	yes	up	0.04	yes	GO:2000786;GO:0006915;GO:1902254;GO:1902255;GO:0000421;GO:0008289;GO:0000139;GO:0048102;GO:0051084;GO:0030496;GO:1900740;GO:0043552;GO:0005739;GO:0016020;GO:0042171;GO:0006654;GO:0005741;GO:0005504;GO:0031410	positive regulation of autophagosome assembly;apoptotic process;negative regulation of intrinsic apoptotic signaling pathway by p53 class mediator;positive regulation of intrinsic apoptotic signaling pathway by p53 class mediator;autophagosome membrane;lipid binding;Golgi membrane;autophagic cell death;'de novo' posttranslational protein folding;midbody;positive regulation of protein insertion in…	biological_process;biological_process;biological_process;biological_process;cellular_component;molecular_function;cellular_component;biological_process;biological_process;cellular_component;biological_process;biological_process;cellular_component;cellular_component;molecular_function;biological_process;cellular_component;molecular_function;cellular_component	ko04144;ko04140	Endocytosis;Autophagy - animal	Cellular Processes;Cellular Processes
XM_012176825.1 : SEPT7 : XP_004007947.1	XM_012176825.1	SEPT7	0.225508	yes	down	0.195801	no	XP_004007947.1	1.04	yes	up	0.81	yes	GO:0015629;GO:0016324;GO:0005930;GO:0016476;GO:0031105;GO:0015630;GO:0005819;GO:0000777;GO:0030496;GO:0051301;GO:0005525;GO:0005886;GO:0032154;GO:0005730;GO:0060271	actin cytoskeleton;apical plasma membrane;axoneme;regulation of embryonic cell shape;septin complex;microtubule cytoskeleton;spindle;condensed chromosome kinetochore;midbody;cell division;GTP binding;plasma membrane;cleavage furrow;nucleolus;cilium assembly	cellular_component;cellular_component;cellular_component;biological_process;cellular_component;cellular_component;cellular_component;cellular_component;cellular_component;biological_process;molecular_function;cellular_component;cellular_component;cellular_component;biological_process	.	.	.
XM_004002786.2 : MAP3K7CL : XP_012042096.1	XM_004002786.2	MAP3K7CL	0.658427	no	down	0.47182	no	XP_012042096.1	0.87	yes	down	0.04	yes	GO:0005622;GO:0000186;GO:0005634;GO:0000165;GO:0005829;GO:0004709	intracellular;activation of MAPKK activity;nucleus;MAPK cascade;cytosol;MAP kinase kinase kinase activity	cellular_component;biological_process;cellular_component;biological_process;cellular_component;molecular_function	ko04310;ko04010;ko04621;ko04622;ko04620;ko04140;ko05168;ko04520	Wnt signaling pathway;MAPK signaling pathway;NOD-like receptor signaling pathway;RIG-I-like receptor signaling pathway;Toll-like receptor signaling pathway;Autophagy - animal;Herpes simplex infection;Adherens junction	Environmental Information Processing;Environmental Information Processing;Organismal Systems;Organismal Systems;Organismal Systems;Cellular Processes;Human Diseases;Cellular Processes
XM_012102001.2 : U2SURP : XP_011957391.1	XM_012102001.2	U2SURP	0.886889	no	down	0.832668	no	XP_011957391.1	1.05	yes	up	0.33	yes	GO:0005515;GO:0000166;GO:0006396;GO:0000398;GO:0005634;GO:0005654	protein binding;nucleotide binding;RNA processing;mRNA splicing, via spliceosome;nucleus;nucleoplasm	molecular_function;molecular_function;biological_process;biological_process;cellular_component;cellular_component	ko03040	Spliceosome	Genetic Information Processing
XM_015102078.1 : RAB7A : NP_001119836.1	XM_015102078.1	RAB7A	0.860892	no	down	0.918451	no	NP_001119836.1	1.01	yes	up	0.77	yes	GO:0033162;GO:0005886;GO:0005794;GO:0006622;GO:0048524;GO:0030670;GO:0090385;GO:0031902;GO:0048365;GO:0005765;GO:0006897;GO:0045453;GO:0090383;GO:0000421;GO:0043312;GO:0043195;GO:0045335;GO:0003924;GO:0043231;GO:0005525;GO:0045022;GO:0019886;GO:0005770;GO:0034045;GO:0032419;GO:0019076;GO:0005774;GO:0030667;GO:0005829;GO:0090382;GO:0008333;GO:0022615;GO:0007264;GO:0045732;GO:0005764;GO:0030904;GO:…	melanosome membrane;plasma membrane;Golgi apparatus;protein targeting to lysosome;positive regulation of viral process;phagocytic vesicle membrane;phagosome-lysosome fusion;late endosome membrane;Rac GTPase binding;lysosomal membrane;endocytosis;bone resorption;phagosome acidification;autophagosome membrane;neutrophil degranulation;terminal bouton;phagocytic vesicle;GTPase activity;intracellular …	cellular_component;cellular_component;cellular_component;biological_process;biological_process;cellular_component;biological_process;cellular_component;molecular_function;cellular_component;biological_process;biological_process;biological_process;cellular_component;biological_process;cellular_component;cellular_component;molecular_function;cellular_component;molecular_function;biological_process;…	ko05146;ko05152;ko04144;ko04145;ko05132;ko04137;ko04140	Amoebiasis;Tuberculosis;Endocytosis;Phagosome;Salmonella infection;Mitophagy - animal;Autophagy - animal	Human Diseases;Human Diseases;Cellular Processes;Cellular Processes;Human Diseases;Cellular Processes;Cellular Processes
XM_012107164.2 : VMA21 : XP_004022328.1	XM_012107164.2	VMA21	0.544505	no	down	0.430963	no	XP_004022328.1	0.93	yes	down	0.03	yes	GO:0005789;GO:0005764;GO:0030127;GO:0070072;GO:0016021;GO:0033116	endoplasmic reticulum membrane;lysosome;COPII vesicle coat;vacuolar proton-transporting V-type ATPase complex assembly;integral component of membrane;endoplasmic reticulum-Golgi intermediate compartment membrane	cellular_component;cellular_component;cellular_component;biological_process;cellular_component;cellular_component	ko04070;ko00562	Phosphatidylinositol signaling system;Inositol phosphate metabolism	Environmental Information Processing;Metabolism
XM_015100898.1 : CUL5 : XP_004016047.1	XM_015100898.1	CUL5	2.35024	yes	up	1	no	XP_004016047.1	0.98	yes	down	0.37	yes	GO:0004842;GO:0031466;GO:0008283;GO:0005515;GO:0097193;GO:0007050;GO:0070588;GO:0000082;GO:0061630;GO:0016032;GO:0031625;GO:0043687;GO:0005262;GO:0038128;GO:0008285;GO:0005829	ubiquitin-protein transferase activity;Cul5-RING ubiquitin ligase complex;cell proliferation;protein binding;intrinsic apoptotic signaling pathway;cell cycle arrest;calcium ion transmembrane transport;G1/S transition of mitotic cell cycle;ubiquitin protein ligase activity;viral process;ubiquitin protein ligase binding;post-translational protein modification;calcium channel activity;ERBB2 signalin…	molecular_function;cellular_component;biological_process;molecular_function;biological_process;biological_process;biological_process;biological_process;molecular_function;biological_process;molecular_function;biological_process;molecular_function;biological_process;biological_process;cellular_component	ko04120	Ubiquitin mediated proteolysis	Genetic Information Processing
XR_001042661.2 : LOC101111337 : XP_012039118.1	XR_001042661.2	LOC101111337	1.09211	no	up	0.869204	no	XP_012039118.1	1.17	yes	up	0.02	yes	GO:0016021	integral component of membrane	cellular_component	.	.	.
XM_004016900.3 : MRPS27 : XP_004016949.1	XM_004016900.3	MRPS27	1.00529	no	up	0.961052	no	XP_004016949.1	0.97	yes	down	0.76	yes	GO:0005739	mitochondrion	cellular_component	.	.	.
XM_012187339.2 : KIF1B : XP_004013781.1	XM_012187339.2	KIF1B	0.719286	no	down	0.745733	no	XP_004013781.1	1	yes	down	0.92	yes	GO:0005871;GO:0005524;GO:0007270;GO:0008089;GO:0003777;GO:0007018;GO:0016887;GO:0047497;GO:0030705;GO:0030659;GO:0008017;GO:0007274;GO:0005739	kinesin complex;ATP binding;neuron-neuron synaptic transmission;anterograde axonal transport;microtubule motor activity;microtubule-based movement;ATPase activity;mitochondrion transport along microtubule;cytoskeleton-dependent intracellular transport;cytoplasmic vesicle membrane;microtubule binding;neuromuscular synaptic transmission;mitochondrion	cellular_component;molecular_function;biological_process;biological_process;molecular_function;biological_process;molecular_function;biological_process;biological_process;cellular_component;molecular_function;biological_process;cellular_component	.	.	.
XM_004008697.2 : CLTB : XP_004008746.1	XM_004008697.2	CLTB	1.31225	no	up	0.610385	no	XP_004008746.1	0.99	yes	down	0.81	yes	GO:0005198;GO:0005515;GO:0032050;GO:0030130;GO:0030118;GO:0006886;GO:0030125;GO:0030132;GO:0072583	structural molecule activity;protein binding;clathrin heavy chain binding;clathrin coat of trans-Golgi network vesicle;clathrin coat;intracellular protein transport;clathrin vesicle coat;clathrin coat of coated pit;clathrin-dependent endocytosis	molecular_function;molecular_function;molecular_function;cellular_component;cellular_component;biological_process;cellular_component;cellular_component;biological_process	ko05100;ko04961;ko04144;ko05016;ko04142;ko04721	Bacterial invasion of epithelial cells;Endocrine and other factor-regulated calcium reabsorption;Endocytosis;Huntington disease;Lysosome;Synaptic vesicle cycle	Human Diseases;Organismal Systems;Cellular Processes;Human Diseases;Cellular Processes;Organismal Systems
XM_004020937.3 : CCT6A : XP_004020986.1	XM_004020937.3	CCT6A	1.22168	no	up	0.680648	no	XP_004020986.1	0.99	yes	down	0.62	yes	GO:0006457;GO:0051082;GO:0005832;GO:0005524	protein folding;unfolded protein binding;chaperonin-containing T-complex;ATP binding	biological_process;molecular_function;cellular_component;molecular_function	.	.	.
XM_015094693.1 : PRKAG1 : XP_014950179.1	XM_015094693.1	PRKAG1	0.885834	no	down	0.849621	no	XP_014950179.1	0.99	yes	down	0.93	yes	GO:0006468;GO:0031588;GO:0005524;GO:0016208;GO:0043531;GO:0004679;GO:0006633;GO:0005634	protein phosphorylation;nucleotide-activated protein kinase complex;ATP binding;AMP binding;ADP binding;AMP-activated protein kinase activity;fatty acid biosynthetic process;nucleus	biological_process;cellular_component;molecular_function;molecular_function;molecular_function;molecular_function;biological_process;cellular_component	ko04931;ko04211;ko04152;ko04932;ko04068;ko04922;ko04530;ko05410;ko04213;ko04371;ko04714;ko04920;ko04921;ko04910;ko04710	Insulin resistance;Longevity regulating pathway - mammal;AMPK signaling pathway;Non-alcoholic fatty liver disease (NAFLD);FoxO signaling pathway;Glucagon signaling pathway;Tight junction;Hypertrophic cardiomyopathy (HCM);Longevity regulating pathway - multiple species;Apelin signaling pathway;Thermogenesis;Adipocytokine signaling pathway;Oxytocin signaling pathway;Insulin signaling pathway;Circad…	Human Diseases;Organismal Systems;Environmental Information Processing;Human Diseases;Environmental Information Processing;Organismal Systems;Cellular Processes;Human Diseases;Organismal Systems;Environmental Information Processing;Organismal Systems;Organismal Systems;Organismal Systems;Organismal Systems;Organismal Systems
XM_015098446.1 : VEZF1 : XP_014953931.1	XM_015098446.1	VEZF1	1.06749	no	up	0.918528	no	XP_014953931.1	0.97	yes	down	0.59	yes	GO:0046872;GO:0003676	metal ion binding;nucleic acid binding	molecular_function;molecular_function	ko03013	RNA transport	Genetic Information Processing
XM_015094637.1 : PCBP2 : XP_014950122.1	XM_015094637.1	PCBP2	0.859133	no	down	0.869746	no	XP_014950122.1	0.98	yes	down	0.74	yes	GO:0031625;GO:0016071;GO:0075522;GO:0045087;GO:0039694;GO:0016020;GO:0019899;GO:0032480;GO:0050687;GO:0016070;GO:0005829;GO:0043161;GO:0003677;GO:0005654;GO:0010467;GO:0000398;GO:0005737;GO:0005515;GO:0051607;GO:0005925;GO:0070062;GO:0005634;GO:0003676;GO:0003723;GO:0002376	ubiquitin protein ligase binding;mRNA metabolic process;IRES-dependent viral translational initiation;innate immune response;viral RNA genome replication;membrane;enzyme binding;negative regulation of type I interferon production;negative regulation of defense response to virus;RNA metabolic process;cytosol;proteasome-mediated ubiquitin-dependent protein catabolic process;DNA binding;nucleoplasm;…	molecular_function;biological_process;biological_process;biological_process;biological_process;cellular_component;molecular_function;biological_process;biological_process;biological_process;cellular_component;biological_process;molecular_function;cellular_component;biological_process;biological_process;cellular_component;molecular_function;biological_process;cellular_component;cellular_component;…	ko04216	Ferroptosis	Cellular Processes
XM_004015250.3 : PSMC4 : XP_004015299.1	XM_004015250.3	PSMC4	1.07656	no	up	0.864553	no	XP_004015299.1	0.97	yes	down	0.29	yes	GO:0005524;GO:0030433;GO:0036402;GO:0017025;GO:0031597;GO:0031595;GO:0008540;GO:1901800;GO:0045899;GO:0022624	ATP binding;ubiquitin-dependent ERAD pathway;proteasome-activating ATPase activity;TBP-class protein binding;cytosolic proteasome complex;nuclear proteasome complex;proteasome regulatory particle, base subcomplex;positive regulation of proteasomal protein catabolic process;positive regulation of RNA polymerase II transcriptional preinitiation complex assembly;proteasome accessory complex	molecular_function;biological_process;molecular_function;molecular_function;cellular_component;cellular_component;cellular_component;biological_process;biological_process;cellular_component	ko05169;ko03050	Epstein-Barr virus infection;Proteasome	Human Diseases;Genetic Information Processing
XM_012178619.2 : NDUFA2 : XP_004008917.1	XM_012178619.2	NDUFA2	0.921398	no	down	0.941088	no	XP_004008917.1	0.96	yes	down	0.72	yes	GO:0055114;GO:0005747;GO:0031966	oxidation-reduction process;mitochondrial respiratory chain complex I;mitochondrial membrane	biological_process;cellular_component;cellular_component	ko05012;ko05010;ko00190;ko04723;ko05016;ko04932;ko04714	Parkinson disease;Alzheimer disease;Oxidative phosphorylation;Retrograde endocannabinoid signaling;Huntington disease;Non-alcoholic fatty liver disease (NAFLD);Thermogenesis	Human Diseases;Human Diseases;Metabolism;Organismal Systems;Human Diseases;Human Diseases;Organismal Systems
XM_012136917.2 : GPD2 : XP_011992324.1	XM_012136917.2	GPD2	1.18138	no	up	1	no	XP_011992324.1	1.04	yes	up	0.27	yes	GO:0005743;GO:0035264;GO:0006094;GO:0009331;GO:0019563;GO:0052591;GO:0005509;GO:0006072;GO:0043010;GO:0055114	mitochondrial inner membrane;multicellular organism growth;gluconeogenesis;glycerol-3-phosphate dehydrogenase complex;glycerol catabolic process;sn-glycerol-3-phosphate:ubiquinone-8 oxidoreductase activity;calcium ion binding;glycerol-3-phosphate metabolic process;camera-type eye development;oxidation-reduction process	cellular_component;biological_process;biological_process;cellular_component;biological_process;molecular_function;molecular_function;biological_process;biological_process;biological_process	ko00564	Glycerophospholipid metabolism	Metabolism
XM_012095569.2 : HMBS : XP_011950958.1	XM_012095569.2	HMBS	1.36354	no	up	0.753142	no	XP_011950958.1	1.07	yes	up	0.12	yes	GO:0004418;GO:0006782;GO:0018160	hydroxymethylbilane synthase activity;protoporphyrinogen IX biosynthetic process;peptidyl-pyrromethane cofactor linkage	molecular_function;biological_process;biological_process	ko00860	Porphyrin and chlorophyll metabolism	Metabolism
XM_012182988.2 : REPS1 : XP_012038377.1	XM_012182988.2	REPS1	0.565682	no	down	0.657455	no	XP_012038377.1	0.95	yes	down	0.52	yes	GO:0017124;GO:0005886;GO:0005509;GO:0005905	SH3 domain binding;plasma membrane;calcium ion binding;clathrin-coated pit	molecular_function;cellular_component;molecular_function;cellular_component	.	.	.
XM_004005892.3 : LOC101107266 : XP_004005941.1	XM_004005892.3	LOC101107266	0.658313	no	down	0.45875	no	XP_004005941.1	1.02	yes	up	0.49	yes	GO:0016021;GO:0030433;GO:0015031;GO:0004842;GO:0005829;GO:0016567;GO:0007034;GO:0031902;GO:0005783;GO:0008270;GO:0005622	integral component of membrane;ubiquitin-dependent ERAD pathway;protein transport;ubiquitin-protein transferase activity;cytosol;protein ubiquitination;vacuolar transport;late endosome membrane;endoplasmic reticulum;zinc ion binding;intracellular	cellular_component;biological_process;biological_process;molecular_function;cellular_component;biological_process;biological_process;cellular_component;cellular_component;molecular_function;cellular_component	ko04217;ko04144	Necroptosis;Endocytosis	Cellular Processes;Cellular Processes
XM_004008992.3 : G3BP1 : XP_004009041.1	XM_004008992.3	G3BP1	0.942676	no	down	0.933383	no	XP_004009041.1	0.97	yes	down	0.59	yes	GO:0004519;GO:0005886;GO:0005829;GO:0003729;GO:0090090;GO:0005634;GO:0005925;GO:0090305;GO:0005524;GO:0010494;GO:0006810;GO:0003677;GO:0004386	endonuclease activity;plasma membrane;cytosol;mRNA binding;negative regulation of canonical Wnt signaling pathway;nucleus;focal adhesion;nucleic acid phosphodiester bond hydrolysis;ATP binding;cytoplasmic stress granule;transport;DNA binding;helicase activity	molecular_function;cellular_component;cellular_component;molecular_function;biological_process;cellular_component;cellular_component;biological_process;molecular_function;cellular_component;biological_process;molecular_function;molecular_function	.	.	.
XM_012102776.2 : ERLIN1 : XP_011958166.1	XM_012102776.2	ERLIN1	0.893155	no	down	0.862776	no	XP_011958166.1	0.98	yes	down	0.77	yes	GO:0032933;GO:0031625;GO:0005789;GO:0045717;GO:0015485;GO:0030433;GO:0045541	SREBP signaling pathway;ubiquitin protein ligase binding;endoplasmic reticulum membrane;negative regulation of fatty acid biosynthetic process;cholesterol binding;ubiquitin-dependent ERAD pathway;negative regulation of cholesterol biosynthetic process	biological_process;molecular_function;cellular_component;biological_process;molecular_function;biological_process;biological_process	ko00051;ko00520	Fructose and mannose metabolism;Amino sugar and nucleotide sugar metabolism	Metabolism;Metabolism
XM_012174902.2 : MYBPC1 : XP_012030303.1	XM_012174902.2	MYBPC1	2.3355	yes	up	0.195799	no	XP_012030303.1	0.9	yes	down	0.75	yes	GO:0006936;GO:0030016;GO:0031432	muscle contraction;myofibril;titin binding	biological_process;cellular_component;molecular_function	.	.	.
XM_004020100.3 : GOT1 : XP_004020149.1	XM_004020100.3	GOT1	1.10704	no	up	0.827552	no	XP_004020149.1	1.08	yes	up	0.49	yes	GO:0006107;GO:0005739;GO:0030170;GO:0047801;GO:0007219;GO:0005829;GO:0019551;GO:0004609;GO:0006533;GO:0032869;GO:0080130;GO:0006532;GO:0051384;GO:0005634;GO:0055089;GO:0070062;GO:0042802;GO:0019550;GO:0006114;GO:0004069	oxaloacetate metabolic process;mitochondrion;pyridoxal phosphate binding;L-cysteine:2-oxoglutarate aminotransferase activity;Notch signaling pathway;cytosol;glutamate catabolic process to 2-oxoglutarate;phosphatidylserine decarboxylase activity;aspartate catabolic process;cellular response to insulin stimulus;L-phenylalanine:2-oxoglutarate aminotransferase activity;aspartate biosynthetic process;…	biological_process;cellular_component;molecular_function;molecular_function;biological_process;cellular_component;biological_process;molecular_function;biological_process;biological_process;molecular_function;biological_process;biological_process;cellular_component;biological_process;cellular_component;molecular_function;biological_process;biological_process;molecular_function	ko00400;ko00330;ko00250;ko00360;ko00350;ko00270;ko00220	Phenylalanine, tyrosine and tryptophan biosynthesis;Arginine and proline metabolism;Alanine, aspartate and glutamate metabolism;Phenylalanine metabolism;Tyrosine metabolism;Cysteine and methionine metabolism;Arginine biosynthesis	Metabolism;Metabolism;Metabolism;Metabolism;Metabolism;Metabolism;Metabolism
XM_004015091.3 : PRMT7 : XP_004015140.1	XM_004015091.3	PRMT7	1.09198	no	up	0.846169	no	XP_004015140.1	0.88	yes	down	0.58	yes	GO:0016277;GO:0035241;GO:0043021;GO:0035243;GO:0044020;GO:0000387;GO:0043046;GO:0019918;GO:0043985;GO:0006349;GO:0005829;GO:0005730	[myelin basic protein]-arginine N-methyltransferase activity;protein-arginine omega-N monomethyltransferase activity;ribonucleoprotein complex binding;protein-arginine omega-N symmetric methyltransferase activity;histone methyltransferase activity (H4-R3 specific);spliceosomal snRNP assembly;DNA methylation involved in gamete generation;peptidyl-arginine methylation, to symmetrical-dimethyl argin…	molecular_function;molecular_function;molecular_function;molecular_function;molecular_function;biological_process;biological_process;biological_process;biological_process;biological_process;cellular_component;cellular_component	.	.	.
XM_004012235.3 : ARGLU1 : XP_004012284.1	XM_004012235.3	ARGLU1	0.915657	no	down	0.912383	no	XP_004012284.1	1.42	yes	up	0	yes	GO:0005654	nucleoplasm	cellular_component	.	.	.
XM_012183805.1 : COPS5 : XP_004011770.1	XM_012183805.1	COPS5	0.731062	no	down	0.71748	no	XP_004011770.1	1.04	yes	up	0.47	yes	GO:0000338;GO:0004843;GO:0005634;GO:0005737;GO:0005654;GO:0016579;GO:0051091;GO:0046328;GO:0008021;GO:0005829;GO:0019899;GO:0000785;GO:0008237;GO:0008180;GO:0043066;GO:0051726;GO:0045944;GO:0035718;GO:1990182	protein deneddylation;thiol-dependent ubiquitin-specific protease activity;nucleus;cytoplasm;nucleoplasm;protein deubiquitination;positive regulation of DNA binding transcription factor activity;regulation of JNK cascade;synaptic vesicle;cytosol;enzyme binding;chromatin;metallopeptidase activity;COP9 signalosome;negative regulation of apoptotic process;regulation of cell cycle;positive regulation…	biological_process;molecular_function;cellular_component;cellular_component;cellular_component;biological_process;biological_process;biological_process;cellular_component;cellular_component;molecular_function;cellular_component;molecular_function;cellular_component;biological_process;biological_process;biological_process;molecular_function;biological_process	.	.	.
XM_012097436.2 : GAB1 : XP_004017275.1	XM_012097436.2	GAB1	1.40518	no	up	0.518829	no	XP_004017275.1	0.98	yes	down	0.85	yes	GO:0008544;GO:0030334;GO:0007507;GO:0048008;GO:0007257;GO:0060711;GO:0006979;GO:0005737;GO:0070102;GO:0007173	epidermis development;regulation of cell migration;heart development;platelet-derived growth factor receptor signaling pathway;activation of JUN kinase activity;labyrinthine layer development;response to oxidative stress;cytoplasm;interleukin-6-mediated signaling pathway;epidermal growth factor receptor signaling pathway	biological_process;biological_process;biological_process;biological_process;biological_process;biological_process;biological_process;cellular_component;biological_process;biological_process	ko04012;ko04014;ko05211;ko05100;ko05225;ko05226;ko04072;ko01521;ko04722;ko05205	ErbB signaling pathway;Ras signaling pathway;Renal cell carcinoma;Bacterial invasion of epithelial cells;Hepatocellular carcinoma;Gastric cancer;Phospholipase D signaling pathway;EGFR tyrosine kinase inhibitor resistance;Neurotrophin signaling pathway;Proteoglycans in cancer	Environmental Information Processing;Environmental Information Processing;Human Diseases;Human Diseases;Human Diseases;Human Diseases;Environmental Information Processing;Human Diseases;Organismal Systems;Human Diseases
XM_015105010.1 : HTATSF1 : XP_014960496.1	XM_015105010.1	HTATSF1	0.583397	no	down	0.331271	no	XP_014960496.1	1.05	yes	up	0.25	yes	GO:0000166;GO:0003723;GO:0005654;GO:0005684;GO:0000398;GO:0005686	nucleotide binding;RNA binding;nucleoplasm;U2-type spliceosomal complex;mRNA splicing, via spliceosome;U2 snRNP	molecular_function;molecular_function;cellular_component;cellular_component;biological_process;cellular_component	.	.	.
XM_015091823.1 : UBE2F : XP_014947308.1	XM_015091823.1	UBE2F	0.773218	no	down	1	no	XP_014947308.1	1.05	yes	up	0.74	yes	GO:0061630;GO:0005634;GO:0070534;GO:0006301;GO:0019788;GO:0016874;GO:0045116;GO:0031625;GO:0005737;GO:0005524	ubiquitin protein ligase activity;nucleus;protein K63-linked ubiquitination;postreplication repair;NEDD8 transferase activity;ligase activity;protein neddylation;ubiquitin protein ligase binding;cytoplasm;ATP binding	molecular_function;cellular_component;biological_process;biological_process;molecular_function;molecular_function;biological_process;molecular_function;cellular_component;molecular_function	ko04120	Ubiquitin mediated proteolysis	Genetic Information Processing
XM_004002449.2 : PRPF3 : XP_012035892.1	XM_004002449.2	PRPF3	0.857147	no	down	0.793006	no	XP_012035892.1	0.99	yes	down	0.86	yes	GO:0015030;GO:0046540;GO:0000244;GO:0005737;GO:0042802	Cajal body;U4/U6 x U5 tri-snRNP complex;spliceosomal tri-snRNP complex assembly;cytoplasm;identical protein binding	cellular_component;cellular_component;biological_process;cellular_component;molecular_function	ko03040	Spliceosome	Genetic Information Processing
XM_015098908.1 : PYCR1 : XP_014954394.1	XM_015098908.1	PYCR1	0.989574	no	down	0.989292	no	XP_014954394.1	1.01	yes	up	0.95	yes	GO:0055114;GO:0051881;GO:0055129;GO:1903206;GO:0042802;GO:0034599;GO:0006561;GO:0005739;GO:0004735	oxidation-reduction process;regulation of mitochondrial membrane potential;L-proline biosynthetic process;negative regulation of hydrogen peroxide-induced cell death;identical protein binding;cellular response to oxidative stress;proline biosynthetic process;mitochondrion;pyrroline-5-carboxylate reductase activity	biological_process;biological_process;biological_process;biological_process;molecular_function;biological_process;biological_process;cellular_component;molecular_function	ko00330	Arginine and proline metabolism	Metabolism
XM_012104988.2 : LOC101113195 : XP_011960379.1	XM_012104988.2	LOC101113195	1	no	down	1	no	XP_011960379.1	0.89	yes	down	0.39	yes	GO:0004129;GO:0005886;GO:0005507;GO:0042774;GO:0005739;GO:0008535;GO:1902600;GO:0072492;GO:0005758	cytochrome-c oxidase activity;plasma membrane;copper ion binding;plasma membrane ATP synthesis coupled electron transport;mitochondrion;respiratory chain complex IV assembly;proton transmembrane transport;host cell mitochondrial intermembrane space;mitochondrial intermembrane space	molecular_function;cellular_component;molecular_function;biological_process;cellular_component;biological_process;biological_process;cellular_component;cellular_component	ko04714	Thermogenesis	Organismal Systems
XM_004009591.3 : SEC24D : XP_014951842.1	XM_004009591.3	SEC24D	1.0182	no	up	0.951704	no	XP_014951842.1	1.04	yes	up	0.44	yes	GO:0008270;GO:0006888;GO:0006886;GO:0001701;GO:0030127	zinc ion binding;ER to Golgi vesicle-mediated transport;intracellular protein transport;in utero embryonic development;COPII vesicle coat	molecular_function;biological_process;biological_process;biological_process;cellular_component	ko04141	Protein processing in endoplasmic reticulum	Genetic Information Processing
XM_012174899.2 : MYBPC1 : XP_012030291.1	XM_012174899.2	MYBPC1	2.20604	yes	up	0.214628	no	XP_012030291.1	1.03	yes	up	0.87	yes	GO:0006936;GO:0030016;GO:0031432	muscle contraction;myofibril;titin binding	biological_process;cellular_component;molecular_function	.	.	.
XM_004002061.2 : SERBP1 : XP_004002112.1	XM_004002061.2	SERBP1	0.833085	no	down	0.753771	no	XP_004002112.1	0.97	yes	down	0.43	yes	GO:0005737	cytoplasm	cellular_component	.	.	.
XM_012098695.2 : EDC3 : XP_011954085.1	XM_012098695.2	EDC3	1.16327	no	up	0.794536	no	XP_011954085.1	0.97	yes	down	0.67	yes	GO:1990174	phosphodiesterase decapping endonuclease activity	molecular_function	ko03018	RNA degradation	Genetic Information Processing
XM_004006491.3 : LLPH : XP_004006540.1	XM_004006491.3	LLPH	0.70647	no	down	0.59495	no	XP_004006540.1	1.01	yes	up	0.41	yes	GO:0005730	nucleolus	cellular_component	ko03010	Ribosome	Genetic Information Processing
XM_012176964.2 : OGDH : XP_012032354.1	XM_012176964.2	OGDH	1.23545	no	up	0.682996	no	XP_012032354.1	1.09	yes	up	0.73	yes	GO:0045252;GO:0021860;GO:0005829;GO:0046872;GO:0005739;GO:0021695;GO:0006099;GO:0061034;GO:0004591;GO:0005759;GO:0030976;GO:0021756;GO:0022028;GO:0021766;GO:0034602;GO:0021794;GO:0006096	oxoglutarate dehydrogenase complex;pyramidal neuron development;cytosol;metal ion binding;mitochondrion;cerebellar cortex development;tricarboxylic acid cycle;olfactory bulb mitral cell layer development;oxoglutarate dehydrogenase (succinyl-transferring) activity;mitochondrial matrix;thiamine pyrophosphate binding;striatum development;tangential migration from the subventricular zone to the olfac…	cellular_component;biological_process;cellular_component;molecular_function;cellular_component;biological_process;biological_process;biological_process;molecular_function;cellular_component;molecular_function;biological_process;biological_process;biological_process;molecular_function;biological_process;biological_process	ko00380;ko00020;ko00310	Tryptophan metabolism;Citrate cycle (TCA cycle);Lysine degradation	Metabolism;Metabolism;Metabolism
XM_012174332.2 : FMNL3 : XP_004006425.1	XM_012174332.2	FMNL3	0.836338	no	down	0.806182	no	XP_004006425.1	1.07	yes	up	0.57	yes	GO:0005737;GO:0003779;GO:0017048;GO:0030036;GO:0008360;GO:0016477;GO:0016043;GO:0032794	cytoplasm;actin binding;Rho GTPase binding;actin cytoskeleton organization;regulation of cell shape;cell migration;cellular component organization;GTPase activating protein binding	cellular_component;molecular_function;molecular_function;biological_process;biological_process;biological_process;biological_process;molecular_function	ko04310	Wnt signaling pathway	Environmental Information Processing
XM_004002393.3 : SEC22B : XP_004002442.1	XM_004002393.3	SEC22B	1.25607	no	up	0.649597	no	XP_004002442.1	1	yes	down	0.94	yes	GO:0006888;GO:0005484;GO:0048280;GO:0031201;GO:0006887;GO:0000149	ER to Golgi vesicle-mediated transport;SNAP receptor activity;vesicle fusion with Golgi apparatus;SNARE complex;exocytosis;SNARE binding	biological_process;molecular_function;biological_process;cellular_component;biological_process;molecular_function	ko04145;ko04130;ko05134	Phagosome;SNARE interactions in vesicular transport;Legionellosis	Cellular Processes;Genetic Information Processing;Human Diseases
XM_012178132.2 : RAD50 : XP_004008686.1	XM_012178132.2	RAD50	-inf	yes	down	0.00310471	yes	XP_004008686.1	1.01	yes	up	0.85	yes	GO:0008408;GO:0004017;GO:0007004;GO:0000784;GO:0016233;GO:0090305;GO:0016020;GO:0004003;GO:0030674;GO:0000014;GO:0000724;GO:0031954;GO:0003691;GO:0007131;GO:0032508;GO:0033674;GO:0000790;GO:0030870;GO:0005654;GO:0000019;GO:0000722;GO:0051880;GO:0035861;GO:0043047;GO:0070192;GO:0000794;GO:0046939	3'-5' exonuclease activity;adenylate kinase activity;telomere maintenance via telomerase;nuclear chromosome, telomeric region;telomere capping;nucleic acid phosphodiester bond hydrolysis;membrane;ATP-dependent DNA helicase activity;protein binding, bridging;single-stranded DNA endodeoxyribonuclease activity;double-strand break repair via homologous recombination;positive regulation of protein aut…	molecular_function;molecular_function;biological_process;cellular_component;biological_process;biological_process;cellular_component;molecular_function;molecular_function;molecular_function;biological_process;biological_process;molecular_function;biological_process;biological_process;biological_process;cellular_component;cellular_component;cellular_component;biological_process;biological_process;…	ko03450;ko03440;ko04218	Non-homologous end-joining;Homologous recombination;Cellular senescence	Genetic Information Processing;Genetic Information Processing;Cellular Processes
XM_004015178.3 : TBCB : XP_004015227.1	XM_004015178.3	TBCB	0.901823	no	down	0.880593	no	XP_004015227.1	1.03	yes	up	0.19	yes	GO:0007399;GO:0005874;GO:0007023;GO:0005654;GO:0030154;GO:0005737;GO:0005829	nervous system development;microtubule;post-chaperonin tubulin folding pathway;nucleoplasm;cell differentiation;cytoplasm;cytosol	biological_process;cellular_component;biological_process;cellular_component;biological_process;cellular_component;cellular_component	.	.	.
XM_012178693.1 : MOV10 : XP_012034078.1	XM_012178693.1	MOV10	0.72195	no	down	1	no	XP_012034078.1	0.97	yes	down	0.46	yes	GO:0005615;GO:0035279;GO:0005524;GO:0035195;GO:0000932;GO:0004386	extracellular space;mRNA cleavage involved in gene silencing by miRNA;ATP binding;gene silencing by miRNA;P-body;helicase activity	cellular_component;biological_process;molecular_function;biological_process;cellular_component;molecular_function	.	.	.
XM_015094234.1 : FAM49A : XP_014949720.1	XM_015094234.1	FAM49A	0.00746513	yes	down	1	no	XP_014949720.1	1.18	yes	up	0.19	yes	GO:0005622	intracellular	cellular_component	.	.	.
XM_004002396.3 : PRKAB2 : XP_004002445.1	XM_004002396.3	PRKAB2	0.827051	no	down	0.742744	no	XP_004002445.1	1.09	yes	up	0.04	yes	GO:0042802;GO:0045859;GO:0031588;GO:0006468;GO:0004679;GO:0007165	identical protein binding;regulation of protein kinase activity;nucleotide-activated protein kinase complex;protein phosphorylation;AMP-activated protein kinase activity;signal transduction	molecular_function;biological_process;cellular_component;biological_process;molecular_function;biological_process	ko05410;ko04530;ko04213;ko04922;ko04068;ko04152;ko04932;ko04211;ko04931;ko04710;ko04921;ko04910;ko04920;ko04714;ko04371	Hypertrophic cardiomyopathy (HCM);Tight junction;Longevity regulating pathway - multiple species;Glucagon signaling pathway;FoxO signaling pathway;AMPK signaling pathway;Non-alcoholic fatty liver disease (NAFLD);Longevity regulating pathway - mammal;Insulin resistance;Circadian rhythm;Oxytocin signaling pathway;Insulin signaling pathway;Adipocytokine signaling pathway;Thermogenesis;Apelin signali…	Human Diseases;Cellular Processes;Organismal Systems;Organismal Systems;Environmental Information Processing;Environmental Information Processing;Human Diseases;Organismal Systems;Human Diseases;Organismal Systems;Organismal Systems;Organismal Systems;Organismal Systems;Organismal Systems;Environmental Information Processing
XM_015096945.1 : RMDN3 : XP_012036599.1	XM_015096945.1	RMDN3	0.876077	no	down	0.860247	no	XP_012036599.1	1.13	yes	up	0.5	yes	GO:0005874;GO:0005634;GO:0000922;GO:0006874;GO:0005741;GO:0030154;GO:0006915;GO:0016021	microtubule;nucleus;spindle pole;cellular calcium ion homeostasis;mitochondrial outer membrane;cell differentiation;apoptotic process;integral component of membrane	cellular_component;cellular_component;cellular_component;biological_process;cellular_component;biological_process;biological_process;cellular_component	ko00790	Folate biosynthesis	Metabolism
XM_012179649.2 : RAP1GDS1 : XP_012035039.1	XM_012179649.2	RAP1GDS1	3.90855	yes	up	0.238355	no	XP_012035039.1	1.04	yes	up	0.75	yes	GO:0051561;GO:0005829;GO:0032471;GO:0043547;GO:0007264;GO:0005739;GO:0070062;GO:0005783	positive regulation of mitochondrial calcium ion concentration;cytosol;negative regulation of endoplasmic reticulum calcium ion concentration;positive regulation of GTPase activity;small GTPase mediated signal transduction;mitochondrion;extracellular exosome;endoplasmic reticulum	biological_process;cellular_component;biological_process;biological_process;biological_process;cellular_component;cellular_component;cellular_component	.	.	.
XM_004006897.3 : M6PR : XP_004006946.1	XM_004006897.3	M6PR	1.02461	no	up	0.93385	no	XP_004006946.1	0.97	yes	down	0.2	yes	GO:0005765;GO:0016021;GO:0000323;GO:0048471;GO:0005537;GO:0005794;GO:0015578;GO:0005768;GO:0005770;GO:0005802;GO:0015761	lysosomal membrane;integral component of membrane;lytic vacuole;perinuclear region of cytoplasm;mannose binding;Golgi apparatus;mannose transmembrane transporter activity;endosome;late endosome;trans-Golgi network;mannose transmembrane transport	cellular_component;cellular_component;cellular_component;cellular_component;molecular_function;cellular_component;molecular_function;cellular_component;cellular_component;cellular_component;biological_process	ko04142;ko04145	Lysosome;Phagosome	Cellular Processes;Cellular Processes
XM_012184821.2 : RBM26 : XP_004012242.1	XM_012184821.2	RBM26	0.612207	no	down	0.478249	no	XP_004012242.1	0.92	yes	down	0.02	yes	GO:0006397;GO:0046872;GO:0000166;GO:0003676;GO:0003723	mRNA processing;metal ion binding;nucleotide binding;nucleic acid binding;RNA binding	biological_process;molecular_function;molecular_function;molecular_function;molecular_function	.	.	.
XM_012174901.2 : MYBPC1 : XP_012030291.1	XM_012174901.2	MYBPC1	2.21287	yes	up	0.192741	no	XP_012030291.1	1.03	yes	up	0.87	yes	GO:0006936;GO:0030016;GO:0031432	muscle contraction;myofibril;titin binding	biological_process;cellular_component;molecular_function	.	.	.
XM_015103658.1 : VAPA : XP_014959145.1	XM_015103658.1	VAPA	1.1768	no	up	0.77836	no	XP_014959145.1	0.99	yes	down	0.23	yes	GO:0090114;GO:0005789;GO:0005783;GO:0044828;GO:0031175;GO:0007165;GO:0031982;GO:0046982;GO:0005923;GO:0070972;GO:0015630;GO:0008017;GO:0044829;GO:0044791;GO:0008219;GO:0005886;GO:0048471;GO:0000139;GO:0033149;GO:0043123;GO:0016021	COPII-coated vesicle budding;endoplasmic reticulum membrane;endoplasmic reticulum;negative regulation by host of viral genome replication;neuron projection development;signal transduction;vesicle;protein heterodimerization activity;bicellular tight junction;protein localization to endoplasmic reticulum;microtubule cytoskeleton;microtubule binding;positive regulation by host of viral genome replic…	biological_process;cellular_component;cellular_component;biological_process;biological_process;biological_process;cellular_component;molecular_function;cellular_component;biological_process;cellular_component;molecular_function;biological_process;biological_process;biological_process;cellular_component;cellular_component;cellular_component;molecular_function;biological_process;cellular_component	ko04979	Cholesterol metabolism	Organismal Systems
XM_015094188.1 : GAPVD1 : XP_012018231.1	XM_015094188.1	GAPVD1	2.29372	yes	up	0.298931	no	XP_012018231.1	1	yes	down	0.91	yes	GO:0007165;GO:0006897;GO:0005085;GO:0005096;GO:0016020;GO:0051223;GO:0043547;GO:0032794;GO:0005829;GO:0043087;GO:0005768	signal transduction;endocytosis;guanyl-nucleotide exchange factor activity;GTPase activator activity;membrane;regulation of protein transport;positive regulation of GTPase activity;GTPase activating protein binding;cytosol;regulation of GTPase activity;endosome	biological_process;biological_process;molecular_function;molecular_function;cellular_component;biological_process;biological_process;molecular_function;cellular_component;biological_process;cellular_component	.	.	.
XM_004018228.3 : OXSR1 : XP_004018277.1	XM_004018228.3	OXSR1	1.2907	no	up	0.606531	no	XP_004018277.1	0.98	yes	down	0.81	yes	GO:0071476;GO:0006979;GO:0035556;GO:0023014;GO:1901017;GO:0006468;GO:0005737;GO:0004674;GO:0005515;GO:0005524;GO:0070062;GO:0000287;GO:0018107	cellular hypotonic response;response to oxidative stress;intracellular signal transduction;signal transduction by protein phosphorylation;negative regulation of potassium ion transmembrane transporter activity;protein phosphorylation;cytoplasm;protein serine/threonine kinase activity;protein binding;ATP binding;extracellular exosome;magnesium ion binding;peptidyl-threonine phosphorylation	biological_process;biological_process;biological_process;biological_process;biological_process;biological_process;cellular_component;molecular_function;molecular_function;molecular_function;cellular_component;molecular_function;biological_process	.	.	.
XM_004022084.3 : CCDC22 : XP_004022133.1	XM_004022084.3	CCDC22	1.07309	no	up	0.87081	no	XP_004022133.1	1	yes	down	0.96	yes	GO:0005737;GO:0006893;GO:0006878;GO:0043123;GO:0007253;GO:0097602;GO:2000060	cytoplasm;Golgi to plasma membrane transport;cellular copper ion homeostasis;positive regulation of I-kappaB kinase/NF-kappaB signaling;cytoplasmic sequestering of NF-kappaB;cullin family protein binding;positive regulation of ubiquitin-dependent protein catabolic process	cellular_component;biological_process;biological_process;biological_process;biological_process;molecular_function;biological_process	.	.	.
XM_004001862.3 : SVBP : XP_014947398.1	XM_004001862.3	SVBP	0.877197	no	down	0.846356	no	XP_014947398.1	0.96	yes	down	0.32	yes	GO:0009306;GO:0045177;GO:0031397;GO:0005576;GO:0010596	protein secretion;apical part of cell;negative regulation of protein ubiquitination;extracellular region;negative regulation of endothelial cell migration	biological_process;cellular_component;biological_process;cellular_component;biological_process	.	.	.
NM_001145455.1 : MTOR : NP_001138927.1	NM_001145455.1	MTOR	1.67865	no	up	0.378622	no	NP_001138927.1	1.02	yes	up	0.82	yes	GO:0003007;GO:0090559;GO:0018105;GO:0045792;GO:0006112;GO:0005829;GO:0001031;GO:0045859;GO:0016605;GO:0045727;GO:0005634;GO:0071456;GO:0035264;GO:0016301;GO:0050731;GO:0006281;GO:0045670;GO:0051496;GO:0032868;GO:0001032;GO:0043200;GO:0030838;GO:0055013;GO:0005524;GO:0001156;GO:0010831;GO:0001030;GO:0010592;GO:0009791;GO:0031929;GO:0050882;GO:0031529;GO:0046777;GO:0018107;GO:1901838;GO:0016049;GO:…	heart morphogenesis;regulation of membrane permeability;peptidyl-serine phosphorylation;negative regulation of cell size;energy reserve metabolic process;cytosol;RNA polymerase III type 2 promoter DNA binding;regulation of protein kinase activity;PML body;positive regulation of translation;nucleus;cellular response to hypoxia;multicellular organism growth;kinase activity;positive regulation of pe…	biological_process;biological_process;biological_process;biological_process;biological_process;cellular_component;molecular_function;biological_process;cellular_component;biological_process;cellular_component;biological_process;biological_process;molecular_function;biological_process;biological_process;biological_process;biological_process;biological_process;molecular_function;biological_process;…	ko01521;ko04072;ko05200;ko04630;ko05224;ko05221;ko05230;ko05214;ko05212;ko04066;ko04919;ko05226;ko04910;ko04140;ko04714;ko05206;ko04213;ko04151;ko05205;ko04659;ko04218;ko01522;ko05225;ko05167;ko04930;ko04211;ko04931;ko04152;ko05231;ko04136;ko05165;ko05210;ko04012;ko04371;ko04920;ko04150;ko05215	EGFR tyrosine kinase inhibitor resistance;Phospholipase D signaling pathway;Pathways in cancer;Jak-STAT signaling pathway;Breast cancer;Acute myeloid leukemia;Central carbon metabolism in cancer;Glioma;Pancreatic cancer;HIF-1 signaling pathway;Thyroid hormone signaling pathway;Gastric cancer;Insulin signaling pathway;Autophagy - animal;Thermogenesis;MicroRNAs in cancer;Longevity regulating pathwa…	Human Diseases;Environmental Information Processing;Human Diseases;Environmental Information Processing;Human Diseases;Human Diseases;Human Diseases;Human Diseases;Human Diseases;Environmental Information Processing;Organismal Systems;Human Diseases;Organismal Systems;Cellular Processes;Organismal Systems;Human Diseases;Organismal Systems;Environmental Information Processing;Human Diseases;Organi…
XM_012190049.2 : IST1 : XP_012045439.1	XM_012190049.2	IST1	1.27722	no	up	0.67967	no	XP_012045439.1	1.03	yes	up	0.58	yes	GO:0005813;GO:0070062;GO:0090541;GO:0009838;GO:0005829;GO:0090543;GO:0046745;GO:0015031;GO:0000910;GO:0045862;GO:0019076;GO:0048672;GO:0005793;GO:0002230	centrosome;extracellular exosome;MIT domain binding;abscission;cytosol;Flemming body;viral capsid secondary envelopment;protein transport;cytokinesis;positive regulation of proteolysis;viral release from host cell;positive regulation of collateral sprouting;endoplasmic reticulum-Golgi intermediate compartment;positive regulation of defense response to virus by host	cellular_component;cellular_component;molecular_function;biological_process;cellular_component;cellular_component;biological_process;biological_process;biological_process;biological_process;biological_process;biological_process;cellular_component;biological_process	ko04144	Endocytosis	Cellular Processes
XM_015093641.1 : EPB41 : XP_014949128.1	XM_015093641.1	EPB41	0.380117	yes	down	0.38884	no	XP_014949128.1	0.97	yes	down	0.41	yes	GO:0008092;GO:0005634;GO:0030863;GO:0030054;GO:0005938;GO:0005545;GO:0005516;GO:0005856;GO:0003779;GO:0005886;GO:0019898;GO:0032092;GO:0030866;GO:0005198	cytoskeletal protein binding;nucleus;cortical cytoskeleton;cell junction;cell cortex;1-phosphatidylinositol binding;calmodulin binding;cytoskeleton;actin binding;plasma membrane;extrinsic component of membrane;positive regulation of protein binding;cortical actin cytoskeleton organization;structural molecule activity	molecular_function;cellular_component;cellular_component;cellular_component;cellular_component;molecular_function;molecular_function;cellular_component;molecular_function;cellular_component;cellular_component;biological_process;biological_process;molecular_function	.	.	.
XM_004010719.3 : HSPA2 : XP_004010768.1	XM_004010719.3	HSPA2	1.42461	no	up	0.683582	no	XP_004010768.1	0.78	yes	down	0	yes	GO:0009408;GO:0009409	response to heat;response to cold	biological_process;biological_process	ko05145;ko05169;ko03040;ko04213;ko05164;ko04915;ko04010;ko05134;ko04612;ko05162;ko04144;ko04141	Toxoplasmosis;Epstein-Barr virus infection;Spliceosome;Longevity regulating pathway - multiple species;Influenza A;Estrogen signaling pathway;MAPK signaling pathway;Legionellosis;Antigen processing and presentation;Measles;Endocytosis;Protein processing in endoplasmic reticulum	Human Diseases;Human Diseases;Genetic Information Processing;Organismal Systems;Human Diseases;Organismal Systems;Environmental Information Processing;Human Diseases;Organismal Systems;Human Diseases;Cellular Processes;Genetic Information Processing
XM_012184029.2 : ATP6V1C1 : XP_004011849.1	XM_012184029.2	ATP6V1C1	0.510901	no	down	0.70508	no	XP_004011849.1	0.92	yes	down	0.01	yes	GO:0005886;GO:0008553;GO:0005765;GO:0015991;GO:0033180;GO:0070062	plasma membrane;proton-exporting ATPase activity, phosphorylative mechanism;lysosomal membrane;ATP hydrolysis coupled proton transport;proton-transporting V-type ATPase, V1 domain;extracellular exosome	cellular_component;molecular_function;cellular_component;biological_process;cellular_component;cellular_component	ko04721;ko04966;ko00190;ko04145;ko04150;ko05323;ko05165	Synaptic vesicle cycle;Collecting duct acid secretion;Oxidative phosphorylation;Phagosome;mTOR signaling pathway;Rheumatoid arthritis;Human papillomavirus infection	Organismal Systems;Organismal Systems;Metabolism;Cellular Processes;Environmental Information Processing;Human Diseases;Human Diseases
XM_012167463.2 : TIA1 : XP_004005854.1	XM_012167463.2	TIA1	0.781155	no	down	0.691158	no	XP_004005854.1	0.94	yes	down	0.42	yes	GO:0017091;GO:0097165;GO:0000166;GO:0048024;GO:0003723;GO:0042036;GO:0005654;GO:0005737;GO:0017148;GO:0010494	AU-rich element binding;nuclear stress granule;nucleotide binding;regulation of mRNA splicing, via spliceosome;RNA binding;negative regulation of cytokine biosynthetic process;nucleoplasm;cytoplasm;negative regulation of translation;cytoplasmic stress granule	molecular_function;cellular_component;molecular_function;biological_process;molecular_function;biological_process;cellular_component;cellular_component;biological_process;cellular_component	.	.	.
XM_012186142.1 : PTGES3L : XP_012041532.1	XM_012186142.1	PTGES3L	1.05853	no	up	0.901764	no	XP_012041532.1	0.96	yes	down	0.6	yes	GO:0000049;GO:0002196;GO:0006450	tRNA binding;Ser-tRNA(Ala) hydrolase activity;regulation of translational fidelity	molecular_function;molecular_function;biological_process	.	.	.
NM_001142895.1 : SLC25A3 : NP_001136367.1	NM_001142895.1	SLC25A3	1.23451	no	up	0.677572	no	NP_001136367.1	0.97	yes	down	0.68	yes	GO:0005739;GO:0070062;GO:0005743;GO:0055085;GO:0005730;GO:0003735;GO:0006412;GO:0043209;GO:0015293;GO:0016021	mitochondrion;extracellular exosome;mitochondrial inner membrane;transmembrane transport;nucleolus;structural constituent of ribosome;translation;myelin sheath;symporter activity;integral component of membrane	cellular_component;cellular_component;cellular_component;biological_process;cellular_component;molecular_function;biological_process;cellular_component;molecular_function;cellular_component	.	.	.
XM_012097435.2 : GAB1 : XP_004017275.1	XM_012097435.2	GAB1	-inf	yes	down	1	no	XP_004017275.1	0.98	yes	down	0.85	yes	GO:0008544;GO:0030334;GO:0007507;GO:0048008;GO:0007257;GO:0060711;GO:0006979;GO:0005737;GO:0070102;GO:0007173	epidermis development;regulation of cell migration;heart development;platelet-derived growth factor receptor signaling pathway;activation of JUN kinase activity;labyrinthine layer development;response to oxidative stress;cytoplasm;interleukin-6-mediated signaling pathway;epidermal growth factor receptor signaling pathway	biological_process;biological_process;biological_process;biological_process;biological_process;biological_process;biological_process;cellular_component;biological_process;biological_process	ko04012;ko04014;ko05211;ko05100;ko05225;ko05226;ko04072;ko01521;ko04722;ko05205	ErbB signaling pathway;Ras signaling pathway;Renal cell carcinoma;Bacterial invasion of epithelial cells;Hepatocellular carcinoma;Gastric cancer;Phospholipase D signaling pathway;EGFR tyrosine kinase inhibitor resistance;Neurotrophin signaling pathway;Proteoglycans in cancer	Environmental Information Processing;Environmental Information Processing;Human Diseases;Human Diseases;Human Diseases;Human Diseases;Environmental Information Processing;Human Diseases;Organismal Systems;Human Diseases
XM_015097792.1 : MCMDC2 : XP_014953278.1	XM_015097792.1	MCMDC2	0.917	no	down	0.923256	no	XP_014953278.1	1.14	yes	up	0.16	yes	GO:0003677;GO:0006260;GO:0005524	DNA binding;DNA replication;ATP binding	molecular_function;biological_process;molecular_function	.	.	.
XM_015093581.1 : TRIP12 : XP_014949074.1	XM_015093581.1	TRIP12	-inf	yes	down	1	no	XP_014949074.1	0.98	yes	down	0.66	yes	GO:0016607;GO:0016874;GO:1901315;GO:0008270;GO:0045995;GO:0005737;GO:0009790;GO:0004842;GO:0005654;GO:0046966;GO:2000779;GO:0006281;GO:0016567;GO:0005634;GO:2000780;GO:0061630;GO:0006974	nuclear speck;ligase activity;negative regulation of histone H2A K63-linked ubiquitination;zinc ion binding;regulation of embryonic development;cytoplasm;embryo development;ubiquitin-protein transferase activity;nucleoplasm;thyroid hormone receptor binding;regulation of double-strand break repair;DNA repair;protein ubiquitination;nucleus;negative regulation of double-strand break repair;ubiquitin…	cellular_component;molecular_function;biological_process;molecular_function;biological_process;cellular_component;biological_process;molecular_function;cellular_component;molecular_function;biological_process;biological_process;biological_process;cellular_component;biological_process;molecular_function;biological_process	ko04120	Ubiquitin mediated proteolysis	Genetic Information Processing
XM_012185159.2 : VEZF1 : XP_014953931.1	XM_012185159.2	VEZF1	0.119455	yes	down	1	no	XP_014953931.1	0.97	yes	down	0.59	yes	GO:0046872;GO:0003676	metal ion binding;nucleic acid binding	molecular_function;molecular_function	ko03013	RNA transport	Genetic Information Processing
XM_015102404.1 : MAPKAPK3 : XP_014957890.1	XM_015102404.1	MAPKAPK3	1	no	down	1	no	XP_014957890.1	0.96	yes	down	0.67	yes	GO:0005634;GO:0005516;GO:0000165;GO:0004683;GO:0005654;GO:0004674;GO:0005524;GO:0032496;GO:0002224;GO:0005737;GO:0018105;GO:0046777;GO:0034097;GO:0009931;GO:0044351;GO:0007166	nucleus;calmodulin binding;MAPK cascade;calmodulin-dependent protein kinase activity;nucleoplasm;protein serine/threonine kinase activity;ATP binding;response to lipopolysaccharide;toll-like receptor signaling pathway;cytoplasm;peptidyl-serine phosphorylation;protein autophosphorylation;response to cytokine;calcium-dependent protein serine/threonine kinase activity;macropinocytosis;cell surface r…	cellular_component;molecular_function;biological_process;molecular_function;cellular_component;molecular_function;molecular_function;biological_process;biological_process;cellular_component;biological_process;biological_process;biological_process;molecular_function;biological_process;biological_process	ko04370;ko04010	VEGF signaling pathway;MAPK signaling pathway	Environmental Information Processing;Environmental Information Processing
XM_004015334.3 : SAE1 : XP_004015383.1	XM_004015334.3	SAE1	0.647987	no	down	0.442944	no	XP_004015383.1	0.97	yes	down	0.49	yes	GO:0019948;GO:0046982;GO:0031510;GO:0008022;GO:0016925;GO:0043008;GO:0005829;GO:0007346;GO:0005634	SUMO activating enzyme activity;protein heterodimerization activity;SUMO activating enzyme complex;protein C-terminus binding;protein sumoylation;ATP-dependent protein binding;cytosol;regulation of mitotic cell cycle;nucleus	molecular_function;molecular_function;cellular_component;molecular_function;biological_process;molecular_function;cellular_component;biological_process;cellular_component	ko04120	Ubiquitin mediated proteolysis	Genetic Information Processing
XM_004005718.2 : SF3B6 : XP_004005767.1	XM_004005718.2	SF3B6	0.847981	no	down	0.773058	no	XP_004005767.1	0.99	yes	down	0.79	yes	GO:0005686;GO:0000166;GO:0005654;GO:0005689;GO:0005684;GO:0000398;GO:0071013;GO:0071011	U2 snRNP;nucleotide binding;nucleoplasm;U12-type spliceosomal complex;U2-type spliceosomal complex;mRNA splicing, via spliceosome;catalytic step 2 spliceosome;precatalytic spliceosome	cellular_component;molecular_function;cellular_component;cellular_component;cellular_component;biological_process;cellular_component;cellular_component	ko03040	Spliceosome	Genetic Information Processing
XM_004020428.3 : RPRD1A : XP_011958728.1	XM_004020428.3	RPRD1A	1.32872	no	up	0.601215	no	XP_011958728.1	0.96	yes	down	0.5	yes	GO:0016591;GO:0070940	DNA-directed RNA polymerase II, holoenzyme;dephosphorylation of RNA polymerase II C-terminal domain	cellular_component;biological_process	.	.	.
XM_012188917.1 : STX16 : XP_004014487.1	XM_012188917.1	STX16	1.0884	no	up	0.924644	no	XP_004014487.1	0.95	yes	down	0.03	yes	GO:0042147;GO:0031985;GO:0031201;GO:0048278;GO:0000149;GO:0005783;GO:0005925;GO:0006886;GO:0019905;GO:0048471;GO:0016021;GO:0005484;GO:0012505;GO:0006906;GO:0005802;GO:0005829;GO:0090161	retrograde transport, endosome to Golgi;Golgi cisterna;SNARE complex;vesicle docking;SNARE binding;endoplasmic reticulum;focal adhesion;intracellular protein transport;syntaxin binding;perinuclear region of cytoplasm;integral component of membrane;SNAP receptor activity;endomembrane system;vesicle fusion;trans-Golgi network;cytosol;Golgi ribbon formation	biological_process;cellular_component;cellular_component;biological_process;molecular_function;cellular_component;cellular_component;biological_process;molecular_function;cellular_component;cellular_component;molecular_function;cellular_component;biological_process;cellular_component;cellular_component;biological_process	ko04130	SNARE interactions in vesicular transport	Genetic Information Processing
XM_012189320.2 : STAU1 : XP_014955414.1	XM_012189320.2	STAU1	0.690381	no	down	0.657392	no	XP_014955414.1	0.99	yes	down	0.63	yes	GO:0045070;GO:0036464;GO:0044297;GO:0070062;GO:0005783;GO:0046726;GO:0005886;GO:0030425	positive regulation of viral genome replication;cytoplasmic ribonucleoprotein granule;cell body;extracellular exosome;endoplasmic reticulum;positive regulation by virus of viral protein levels in host cell;plasma membrane;dendrite	biological_process;cellular_component;cellular_component;cellular_component;cellular_component;biological_process;cellular_component;cellular_component	.	.	.
XM_015093721.1 : HP1BP3 : XP_014949209.1	XM_015093721.1	HP1BP3	3.52483	yes	up	0.221385	no	XP_014949209.1	0.99	yes	down	0.74	yes	GO:0006334;GO:0006355;GO:0003677;GO:0070828;GO:0097298;GO:0042127;GO:0005694;GO:0031491;GO:0000786;GO:0005634;GO:0071456	nucleosome assembly;regulation of transcription, DNA-templated;DNA binding;heterochromatin organization;regulation of nucleus size;regulation of cell proliferation;chromosome;nucleosome binding;nucleosome;nucleus;cellular response to hypoxia	biological_process;biological_process;molecular_function;biological_process;biological_process;biological_process;cellular_component;molecular_function;cellular_component;cellular_component;biological_process	.	.	.
XM_004008805.3 : SAR1B : XP_004008854.1	XM_004008805.3	SAR1B	0.840999	no	down	0.758838	no	XP_004008854.1	1.01	yes	up	0.92	yes	GO:0005789;GO:0046872;GO:0032580;GO:0005525;GO:0006886;GO:0016192	endoplasmic reticulum membrane;metal ion binding;Golgi cisterna membrane;GTP binding;intracellular protein transport;vesicle-mediated transport	cellular_component;molecular_function;cellular_component;molecular_function;biological_process;biological_process	ko05134;ko04141	Legionellosis;Protein processing in endoplasmic reticulum	Human Diseases;Genetic Information Processing
XM_012101238.2 : TPMT : XP_011956630.1	XM_012101238.2	TPMT	0.480188	yes	down	0.542192	no	XP_011956630.1	0.82	yes	down	0.28	yes	GO:0005737;GO:0032259;GO:0008119;GO:0070062;GO:0006139	cytoplasm;methylation;thiopurine S-methyltransferase activity;extracellular exosome;nucleobase-containing compound metabolic process	cellular_component;biological_process;molecular_function;cellular_component;biological_process	ko00983	Drug metabolism - other enzymes	Metabolism
XM_012187154.2 : CDC42BPA : XP_004013689.1	XM_012187154.2	CDC42BPA	0.39651	yes	down	0.127608	no	XP_004013689.1	1.02	yes	up	0.1	yes	GO:0031532;GO:0000287;GO:0042802;GO:0070062;GO:0005622;GO:0016477;GO:0046872;GO:0042641;GO:0006468;GO:0031032;GO:0004674;GO:0005524;GO:0035556	actin cytoskeleton reorganization;magnesium ion binding;identical protein binding;extracellular exosome;intracellular;cell migration;metal ion binding;actomyosin;protein phosphorylation;actomyosin structure organization;protein serine/threonine kinase activity;ATP binding;intracellular signal transduction	biological_process;molecular_function;molecular_function;cellular_component;cellular_component;biological_process;molecular_function;cellular_component;biological_process;biological_process;molecular_function;molecular_function;biological_process	.	.	.
XM_004020397.3 : TIMM21 : XP_004020446.1	XM_004020397.3	TIMM21	0.996246	no	down	0.984747	no	XP_004020446.1	0.97	yes	down	0.66	yes	GO:0033617;GO:0030150;GO:0005744;GO:0032981;GO:0016021	mitochondrial respiratory chain complex IV assembly;protein import into mitochondrial matrix;mitochondrial inner membrane presequence translocase complex;mitochondrial respiratory chain complex I assembly;integral component of membrane	biological_process;biological_process;cellular_component;biological_process;cellular_component	.	.	.
XM_012182431.2 : HMGN3 : XP_012037822.1	XM_012182431.2	HMGN3	1.15133	no	up	0.864806	no	XP_012037822.1	0.9	yes	down	0.04	yes	GO:0000785;GO:0005634;GO:0031492;GO:0045944;GO:0061178;GO:0051091	chromatin;nucleus;nucleosomal DNA binding;positive regulation of transcription by RNA polymerase II;regulation of insulin secretion involved in cellular response to glucose stimulus;positive regulation of DNA binding transcription factor activity	cellular_component;cellular_component;molecular_function;biological_process;biological_process;biological_process	.	.	.
XM_015093726.1 : HP1BP3 : XP_014949209.1	XM_015093726.1	HP1BP3	2.90449	yes	up	0.616458	no	XP_014949209.1	0.99	yes	down	0.74	yes	GO:0006334;GO:0006355;GO:0003677;GO:0070828;GO:0097298;GO:0042127;GO:0005694;GO:0031491;GO:0000786;GO:0005634;GO:0071456	nucleosome assembly;regulation of transcription, DNA-templated;DNA binding;heterochromatin organization;regulation of nucleus size;regulation of cell proliferation;chromosome;nucleosome binding;nucleosome;nucleus;cellular response to hypoxia	biological_process;biological_process;molecular_function;biological_process;biological_process;biological_process;cellular_component;molecular_function;cellular_component;cellular_component;biological_process	.	.	.
XM_012177939.2 : ELOF1 : XP_012033328.1	XM_012177939.2	ELOF1	1.69753	no	up	1	no	XP_012033328.1	1.1	yes	up	0.24	yes	GO:0006414;GO:0003746	translational elongation;translation elongation factor activity	biological_process;molecular_function	.	.	.
NM_001126355.1 : SNRPA1 : NP_001119827.1	NM_001126355.1	SNRPA1	0.860973	no	down	0.828641	no	NP_001119827.1	0.92	yes	down	0.25	yes	GO:0071013;GO:0000398;GO:0005686;GO:0005654;GO:0030620	catalytic step 2 spliceosome;mRNA splicing, via spliceosome;U2 snRNP;nucleoplasm;U2 snRNA binding	cellular_component;biological_process;cellular_component;cellular_component;molecular_function	ko03040	Spliceosome	Genetic Information Processing
XM_012107683.2 : CSTF2 : XP_004022524.1	XM_012107683.2	CSTF2	0.838473	no	down	1	no	XP_004022524.1	0.97	yes	down	0.77	yes	GO:0005847;GO:0071920;GO:0006378;GO:0003723;GO:0000166;GO:0003729	mRNA cleavage and polyadenylation specificity factor complex;cleavage body;mRNA polyadenylation;RNA binding;nucleotide binding;mRNA binding	cellular_component;cellular_component;biological_process;molecular_function;molecular_function;molecular_function	ko03015	mRNA surveillance pathway	Genetic Information Processing
NM_001009484.1 : CFL1 : NP_001009484.1	NM_001009484.1	CFL1	1.15049	no	up	0.774256	no	NP_001009484.1	0.99	yes	down	0.77	yes	GO:0007010;GO:0061001;GO:0070062;GO:0005925;GO:0044794;GO:0009615;GO:0003779;GO:0022604;GO:0016363;GO:0032587;GO:0015629;GO:0030042;GO:0031258;GO:0005737;GO:0005615	cytoskeleton organization;regulation of dendritic spine morphogenesis;extracellular exosome;focal adhesion;positive regulation by host of viral process;response to virus;actin binding;regulation of cell morphogenesis;nuclear matrix;ruffle membrane;actin cytoskeleton;actin filament depolymerization;lamellipodium membrane;cytoplasm;extracellular space	biological_process;biological_process;cellular_component;cellular_component;biological_process;biological_process;molecular_function;biological_process;cellular_component;cellular_component;cellular_component;biological_process;cellular_component;cellular_component;cellular_component	ko04666;ko04810;ko05133;ko04360	Fc gamma R-mediated phagocytosis;Regulation of actin cytoskeleton;Pertussis;Axon guidance	Organismal Systems;Cellular Processes;Human Diseases;Organismal Systems
XM_015096868.1 : PCK2 : XP_014952354.1	XM_015096868.1	PCK2	1.22664	no	up	0.742849	no	XP_014952354.1	1.05	yes	up	0.76	yes	GO:0005525;GO:0004613;GO:0005739;GO:0070062;GO:0006094	GTP binding;phosphoenolpyruvate carboxykinase (GTP) activity;mitochondrion;extracellular exosome;gluconeogenesis	molecular_function;molecular_function;cellular_component;cellular_component;biological_process	ko04922;ko04068;ko04151;ko04152;ko04931;ko04964;ko03320;ko04910;ko00620;ko04920;ko00010;ko00020	Glucagon signaling pathway;FoxO signaling pathway;PI3K-Akt signaling pathway;AMPK signaling pathway;Insulin resistance;Proximal tubule bicarbonate reclamation;PPAR signaling pathway;Insulin signaling pathway;Pyruvate metabolism;Adipocytokine signaling pathway;Glycolysis / Gluconeogenesis;Citrate cycle (TCA cycle)	Organismal Systems;Environmental Information Processing;Environmental Information Processing;Environmental Information Processing;Human Diseases;Organismal Systems;Organismal Systems;Organismal Systems;Metabolism;Organismal Systems;Metabolism;Metabolism
XM_004018525.3 : SEC13 : XP_004018574.1	XM_004018525.3	SEC13	1.14307	no	up	0.772961	no	XP_004018574.1	0.98	yes	down	0.41	yes	GO:0032008;GO:0031080;GO:0070062;GO:0005654;GO:0000776	positive regulation of TOR signaling;nuclear pore outer ring;extracellular exosome;nucleoplasm;kinetochore	biological_process;cellular_component;cellular_component;cellular_component;cellular_component	ko04141;ko04150;ko03013	Protein processing in endoplasmic reticulum;mTOR signaling pathway;RNA transport	Genetic Information Processing;Environmental Information Processing;Genetic Information Processing
XM_004017019.2 : PRKAA1 : XP_004017068.2	XM_004017019.2	PRKAA1	0.942794	no	down	0.93028	no	XP_004017068.2	1.1	yes	up	0.37	yes	GO:0006006;GO:0043066;GO:0042542;GO:0006468;GO:1901563;GO:0035174;GO:0009411;GO:0050995;GO:0010508;GO:0005623;GO:0035404;GO:0010628;GO:0005524;GO:0004674;GO:0008610;GO:0005737;GO:0042149;GO:0033135;GO:0035556;GO:0032007;GO:0042752;GO:0048643;GO:0003682;GO:0010332;GO:0004679;GO:0005634;GO:0042593;GO:0071380;GO:0019395	glucose metabolic process;negative regulation of apoptotic process;response to hydrogen peroxide;protein phosphorylation;response to camptothecin;histone serine kinase activity;response to UV;negative regulation of lipid catabolic process;positive regulation of autophagy;cell;histone-serine phosphorylation;positive regulation of gene expression;ATP binding;protein serine/threonine kinase activity…	biological_process;biological_process;biological_process;biological_process;biological_process;molecular_function;biological_process;biological_process;biological_process;cellular_component;biological_process;biological_process;molecular_function;molecular_function;biological_process;cellular_component;biological_process;biological_process;biological_process;biological_process;biological_process;…	ko04371;ko04714;ko04920;ko04921;ko04140;ko04910;ko04151;ko05418;ko04150;ko04213;ko04710;ko04931;ko04211;ko04152;ko04932;ko04068;ko04922;ko04530;ko05410	Apelin signaling pathway;Thermogenesis;Adipocytokine signaling pathway;Oxytocin signaling pathway;Autophagy - animal;Insulin signaling pathway;PI3K-Akt signaling pathway;Fluid shear stress and atherosclerosis;mTOR signaling pathway;Longevity regulating pathway - multiple species;Circadian rhythm;Insulin resistance;Longevity regulating pathway - mammal;AMPK signaling pathway;Non-alcoholic fatty li…	Environmental Information Processing;Organismal Systems;Organismal Systems;Organismal Systems;Cellular Processes;Organismal Systems;Environmental Information Processing;Human Diseases;Environmental Information Processing;Organismal Systems;Organismal Systems;Human Diseases;Organismal Systems;Environmental Information Processing;Human Diseases;Environmental Information Processing;Organismal System…
XM_015094629.1 : PCBP2 : XP_014950122.1	XM_015094629.1	PCBP2	1.09565	no	up	0.851968	no	XP_014950122.1	0.98	yes	down	0.74	yes	GO:0031625;GO:0016071;GO:0075522;GO:0045087;GO:0039694;GO:0016020;GO:0019899;GO:0032480;GO:0050687;GO:0016070;GO:0005829;GO:0043161;GO:0003677;GO:0005654;GO:0010467;GO:0000398;GO:0005737;GO:0005515;GO:0051607;GO:0005925;GO:0070062;GO:0005634;GO:0003676;GO:0003723;GO:0002376	ubiquitin protein ligase binding;mRNA metabolic process;IRES-dependent viral translational initiation;innate immune response;viral RNA genome replication;membrane;enzyme binding;negative regulation of type I interferon production;negative regulation of defense response to virus;RNA metabolic process;cytosol;proteasome-mediated ubiquitin-dependent protein catabolic process;DNA binding;nucleoplasm;…	molecular_function;biological_process;biological_process;biological_process;biological_process;cellular_component;molecular_function;biological_process;biological_process;biological_process;cellular_component;biological_process;molecular_function;cellular_component;biological_process;biological_process;cellular_component;molecular_function;biological_process;cellular_component;cellular_component;…	ko04216	Ferroptosis	Cellular Processes
XM_004017321.3 : RILPL1 : XP_014957070.1	XM_004017321.3	RILPL1	0.945239	no	down	0.938934	no	XP_014957070.1	1.05	yes	up	0.58	yes	GO:0005886;GO:0005737;GO:0005654;GO:1901214;GO:1903445;GO:0003382;GO:0005813	plasma membrane;cytoplasm;nucleoplasm;regulation of neuron death;protein transport from ciliary membrane to plasma membrane;epithelial cell morphogenesis;centrosome	cellular_component;cellular_component;cellular_component;biological_process;biological_process;biological_process;cellular_component	.	.	.
XM_012178025.1 : LOC101107831 : XP_012033428.1	XM_012178025.1	LOC101107831	1	no	down	1	no	XP_012033428.1	1.05	yes	up	0.18	yes	GO:0004364;GO:0008152	glutathione transferase activity;metabolic process	molecular_function;biological_process	ko05200;ko05225;ko00480;ko00982;ko01524;ko00980;ko00983;ko05204;ko05418	Pathways in cancer;Hepatocellular carcinoma;Glutathione metabolism;Drug metabolism - cytochrome P450;Platinum drug resistance;Metabolism of xenobiotics by cytochrome P450;Drug metabolism - other enzymes;Chemical carcinogenesis;Fluid shear stress and atherosclerosis	Human Diseases;Human Diseases;Metabolism;Metabolism;Human Diseases;Metabolism;Metabolism;Human Diseases;Human Diseases
XM_004015188.3 : LOC101121285 : XP_004015237.1	XM_004015188.3	LOC101121285	0.809109	no	down	0.747672	no	XP_004015237.1	0.93	yes	down	0.68	yes	GO:0005739;GO:1902600;GO:0004129;GO:0045277;GO:0016021;GO:0005746	mitochondrion;proton transmembrane transport;cytochrome-c oxidase activity;respiratory chain complex IV;integral component of membrane;mitochondrial respiratory chain	cellular_component;biological_process;molecular_function;cellular_component;cellular_component;cellular_component	ko05010;ko04260;ko05012;ko05016;ko04932;ko04714;ko00190	Alzheimer disease;Cardiac muscle contraction;Parkinson disease;Huntington disease;Non-alcoholic fatty liver disease (NAFLD);Thermogenesis;Oxidative phosphorylation	Human Diseases;Organismal Systems;Human Diseases;Human Diseases;Human Diseases;Organismal Systems;Metabolism
XM_012100137.2 : ELP6 : XP_011955526.1	XM_012100137.2	ELP6	2.57487	yes	up	1	no	XP_011955526.1	1.01	yes	up	0.83	yes	GO:0033588;GO:0030335	Elongator holoenzyme complex;positive regulation of cell migration	cellular_component;biological_process	ko04146	Peroxisome	Cellular Processes
XM_004008569.3 : HNRNPM : XP_004008618.1	XM_004008569.3	HNRNPM	0.833423	no	down	0.751754	no	XP_004008618.1	1.04	yes	up	0.53	yes	GO:0003723;GO:0005681;GO:0000166;GO:0019904;GO:1900182;GO:0005634;GO:0005887;GO:0070062;GO:0005515;GO:0008543;GO:0005737;GO:0048306;GO:0071222;GO:0010467;GO:0009986;GO:0000398;GO:0016363;GO:0042382;GO:0005654;GO:0003729;GO:0005730;GO:0016070;GO:0000380;GO:0016020;GO:0031012;GO:1990405;GO:0071013	RNA binding;spliceosomal complex;nucleotide binding;protein domain specific binding;positive regulation of protein localization to nucleus;nucleus;integral component of plasma membrane;extracellular exosome;protein binding;fibroblast growth factor receptor signaling pathway;cytoplasm;calcium-dependent protein binding;cellular response to lipopolysaccharide;gene expression;cell surface;mRNA splici…	molecular_function;cellular_component;molecular_function;molecular_function;biological_process;cellular_component;cellular_component;cellular_component;molecular_function;biological_process;cellular_component;molecular_function;biological_process;biological_process;cellular_component;biological_process;cellular_component;cellular_component;cellular_component;molecular_function;cellular_component;…	ko03040	Spliceosome	Genetic Information Processing
XM_012105072.1 : HNRNPF : XP_011960466.1	XM_012105072.1	HNRNPF	0.142324	yes	down	0.00705152	yes	XP_011960466.1	1.03	yes	up	0.76	yes	GO:0016020;GO:0043484;GO:0006397;GO:0000166;GO:0008380;GO:0005654;GO:0071013;GO:0005737;GO:0003727	membrane;regulation of RNA splicing;mRNA processing;nucleotide binding;RNA splicing;nucleoplasm;catalytic step 2 spliceosome;cytoplasm;single-stranded RNA binding	cellular_component;biological_process;biological_process;molecular_function;biological_process;cellular_component;cellular_component;cellular_component;molecular_function	.	.	.
XM_015097925.1 : PDP1 : XP_014953412.1	XM_015097925.1	PDP1	0.420489	yes	down	0.406967	no	XP_014953412.1	0.95	yes	down	0.09	yes	GO:0046872;GO:0035970;GO:0004722;GO:0005509	metal ion binding;peptidyl-threonine dephosphorylation;protein serine/threonine phosphatase activity;calcium ion binding	molecular_function;biological_process;molecular_function;molecular_function	.	.	.
NM_001162559.1 : ARL8B : NP_001156031.1	NM_001162559.1	ARL8B	0.987754	no	down	0.998369	no	NP_001156031.1	1.04	yes	up	0.49	yes	GO:0030496;GO:0005525;GO:0016020;GO:0043014;GO:0070062;GO:0007264;GO:0005737;GO:0007059;GO:0048487;GO:0019003;GO:0051233	midbody;GTP binding;membrane;alpha-tubulin binding;extracellular exosome;small GTPase mediated signal transduction;cytoplasm;chromosome segregation;beta-tubulin binding;GDP binding;spindle midzone	cellular_component;molecular_function;cellular_component;molecular_function;cellular_component;biological_process;cellular_component;biological_process;molecular_function;molecular_function;cellular_component	.	.	.
XM_015102383.1 : PBRM1 : XP_011955337.1	XM_015102383.1	PBRM1	0.616841	no	down	0.607057	no	XP_011955337.1	0.96	yes	down	0.42	yes	GO:0043044;GO:0000776;GO:0008285;GO:0007507;GO:0003682;GO:0005654;GO:0003677;GO:0006338;GO:0006368;GO:0006337;GO:0001890;GO:0016586;GO:0015616	ATP-dependent chromatin remodeling;kinetochore;negative regulation of cell proliferation;heart development;chromatin binding;nucleoplasm;DNA binding;chromatin remodeling;transcription elongation from RNA polymerase II promoter;nucleosome disassembly;placenta development;RSC-type complex;DNA translocase activity	biological_process;cellular_component;biological_process;biological_process;molecular_function;cellular_component;molecular_function;biological_process;biological_process;biological_process;biological_process;cellular_component;molecular_function	ko05225	Hepatocellular carcinoma	Human Diseases
XM_015099773.1 : TPD52L2 : XP_014955261.1	XM_015099773.1	TPD52L2	1.64564	no	up	0.408715	no	XP_014955261.1	0.99	yes	down	0.71	yes	GO:0048471;GO:0046982;GO:0042803	perinuclear region of cytoplasm;protein heterodimerization activity;protein homodimerization activity	cellular_component;molecular_function;molecular_function	.	.	.
XM_012107406.1 : NFYC : XP_011963229.1	XM_012107406.1	NFYC	2.72426	yes	up	1	no	XP_011963229.1	0.95	yes	down	0.41	yes	GO:0000980;GO:0045893;GO:0000978;GO:0006351;GO:0006355;GO:0044212;GO:0045944;GO:0008134;GO:0005634;GO:0003700;GO:0090575;GO:0005654;GO:0032993;GO:0003677;GO:0046982;GO:0005667;GO:0016602	RNA polymerase II distal enhancer sequence-specific DNA binding;positive regulation of transcription, DNA-templated;RNA polymerase II proximal promoter sequence-specific DNA binding;transcription, DNA-templated;regulation of transcription, DNA-templated;transcription regulatory region DNA binding;positive regulation of transcription by RNA polymerase II;transcription factor binding;nucleus;DNA bi…	molecular_function;biological_process;molecular_function;biological_process;biological_process;molecular_function;biological_process;molecular_function;cellular_component;molecular_function;cellular_component;cellular_component;cellular_component;molecular_function;molecular_function;cellular_component;cellular_component	ko04612;ko05152	Antigen processing and presentation;Tuberculosis	Organismal Systems;Human Diseases
XM_004018800.3 : APOBEC2 : XP_004018849.1	XM_004018800.3	APOBEC2	1.28397	no	up	0.623081	no	XP_004018849.1	0.95	yes	down	0.25	yes	.	.	.	.	.	.
XM_012187056.1 : BPNT1 : XP_004013653.1	XM_012187056.1	BPNT1	1.25336	no	up	0.798339	no	XP_004013653.1	0.94	yes	down	0.55	yes	GO:0008441;GO:0070062;GO:0006139;GO:0046854;GO:0016311;GO:0000287;GO:0005737	3'(2'),5'-bisphosphate nucleotidase activity;extracellular exosome;nucleobase-containing compound metabolic process;phosphatidylinositol phosphorylation;dephosphorylation;magnesium ion binding;cytoplasm	molecular_function;cellular_component;biological_process;biological_process;biological_process;molecular_function;cellular_component	ko00920	Sulfur metabolism	Metabolism
XR_001039959.1 : HNRNPA2B1 : XP_012032298.1	XR_001039959.1	HNRNPA2B1	0.290715	yes	down	1	no	XP_012032298.1	0.92	yes	down	0.06	yes	GO:0097157;GO:0050658;GO:0006406;GO:0071013;GO:1990428;GO:0016070;GO:0000122;GO:0016020;GO:0048025;GO:0005737;GO:0035722;GO:0031053;GO:0005515;GO:0005654;GO:0000398;GO:0010467;GO:0003730;GO:0000166;GO:0035198;GO:1990247;GO:0003723;GO:0005681;GO:0006397;GO:0070062;GO:0043047;GO:0005634	pre-mRNA intronic binding;RNA transport;mRNA export from nucleus;catalytic step 2 spliceosome;miRNA transport;RNA metabolic process;negative regulation of transcription by RNA polymerase II;membrane;negative regulation of mRNA splicing, via spliceosome;cytoplasm;interleukin-12-mediated signaling pathway;primary miRNA processing;protein binding;nucleoplasm;mRNA splicing, via spliceosome;gene expre…	molecular_function;biological_process;biological_process;cellular_component;biological_process;biological_process;biological_process;cellular_component;biological_process;cellular_component;biological_process;biological_process;molecular_function;cellular_component;biological_process;biological_process;molecular_function;molecular_function;molecular_function;molecular_function;molecular_function;…	.	.	.
XM_004002264.2 : CLCC1 : XP_012033027.1	XM_004002264.2	CLCC1	3.21358	yes	up	0.523735	no	XP_012033027.1	0.99	yes	down	0.86	yes	GO:0034707;GO:0005794;GO:1902476;GO:0005254;GO:0005783;GO:0005634	chloride channel complex;Golgi apparatus;chloride transmembrane transport;chloride channel activity;endoplasmic reticulum;nucleus	cellular_component;cellular_component;biological_process;molecular_function;cellular_component;cellular_component	.	.	.
NM_001112816.1 : PRKAA2 : NP_001106287.1	NM_001112816.1	PRKAA2	0.868238	no	down	0.858448	no	NP_001106287.1	1.01	yes	up	0.8	yes	GO:0006633;GO:0042593;GO:0005634;GO:0004679;GO:0047322;GO:0006914;GO:0032007;GO:0035556;GO:0042149;GO:0005737;GO:0048511;GO:0005524;GO:0006695;GO:0016241;GO:0046872;GO:0016055;GO:0035404;GO:0006355;GO:0006351;GO:0035174;GO:0006468;GO:0031588;GO:0050405	fatty acid biosynthetic process;glucose homeostasis;nucleus;AMP-activated protein kinase activity;[hydroxymethylglutaryl-CoA reductase (NADPH)] kinase activity;autophagy;negative regulation of TOR signaling;intracellular signal transduction;cellular response to glucose starvation;cytoplasm;rhythmic process;ATP binding;cholesterol biosynthetic process;regulation of macroautophagy;metal ion binding…	biological_process;biological_process;cellular_component;molecular_function;molecular_function;biological_process;biological_process;biological_process;biological_process;cellular_component;biological_process;molecular_function;biological_process;biological_process;molecular_function;biological_process;biological_process;biological_process;biological_process;molecular_function;biological_process;…	ko04922;ko04068;ko04932;ko04152;ko04931;ko04211;ko04530;ko05410;ko04710;ko04151;ko04150;ko04213;ko05418;ko04910;ko04921;ko04140;ko04920;ko04714;ko04371	Glucagon signaling pathway;FoxO signaling pathway;Non-alcoholic fatty liver disease (NAFLD);AMPK signaling pathway;Insulin resistance;Longevity regulating pathway - mammal;Tight junction;Hypertrophic cardiomyopathy (HCM);Circadian rhythm;PI3K-Akt signaling pathway;mTOR signaling pathway;Longevity regulating pathway - multiple species;Fluid shear stress and atherosclerosis;Insulin signaling pathwa…	Organismal Systems;Environmental Information Processing;Human Diseases;Environmental Information Processing;Human Diseases;Organismal Systems;Cellular Processes;Human Diseases;Organismal Systems;Environmental Information Processing;Environmental Information Processing;Organismal Systems;Human Diseases;Organismal Systems;Organismal Systems;Cellular Processes;Organismal Systems;Organismal Systems;E…
XM_004022244.2 : VBP1 : XP_004022293.1	XM_004022244.2	VBP1	0.794353	no	down	0.670831	no	XP_004022293.1	1.04	yes	up	0.24	yes	GO:0016272;GO:0006457	prefoldin complex;protein folding	cellular_component;biological_process	.	.	.
XM_012181904.1 : S100A16 : XP_012037309.1	XM_012181904.1	S100A16	1.0088	no	up	0.975852	no	XP_012037309.1	1.05	yes	up	0.24	yes	GO:0042803;GO:0005730;GO:0005509;GO:0051592;GO:0005886;GO:0005829;GO:0070062	protein homodimerization activity;nucleolus;calcium ion binding;response to calcium ion;plasma membrane;cytosol;extracellular exosome	molecular_function;cellular_component;molecular_function;biological_process;cellular_component;cellular_component;cellular_component	.	.	.
XM_012106761.2 : RBM3 : XP_011962149.1	XM_012106761.2	RBM3	0.748003	no	down	0.691459	no	XP_011962149.1	0.98	yes	down	0.84	yes	GO:0009409;GO:0070417;GO:0005634;GO:0006417;GO:0045727;GO:0009631;GO:0005737;GO:0043023;GO:0030425	response to cold;cellular response to cold;nucleus;regulation of translation;positive regulation of translation;cold acclimation;cytoplasm;ribosomal large subunit binding;dendrite	biological_process;biological_process;cellular_component;biological_process;biological_process;biological_process;cellular_component;molecular_function;cellular_component	.	.	.
NM_001009800.1 : TTR : NP_001009800.1	NM_001009800.1	TTR	inf	yes	up	1	no	NP_001009800.1	0.93	yes	down	0.5	yes	GO:0070324;GO:0005615;GO:0042802;GO:0005179;GO:0042572;GO:0070327;GO:0070062	thyroid hormone binding;extracellular space;identical protein binding;hormone activity;retinol metabolic process;thyroid hormone transport;extracellular exosome	molecular_function;cellular_component;molecular_function;molecular_function;biological_process;biological_process;cellular_component	ko04918	Thyroid hormone synthesis	Organismal Systems
XM_015104004.1 : UBE2I : XP_014959490.1	XM_015104004.1	UBE2I	1.09693	no	up	0.838276	no	XP_014959490.1	0.99	yes	down	0.76	yes	GO:1990234;GO:0051301;GO:0016925;GO:0000122;GO:0043123;GO:0007059;GO:0016605;GO:0031625;GO:0016874;GO:0061630;GO:0005634;GO:0008134;GO:0005737;GO:0061656;GO:0019789;GO:0071535;GO:0043398;GO:0005524;GO:1903755	transferase complex;cell division;protein sumoylation;negative regulation of transcription by RNA polymerase II;positive regulation of I-kappaB kinase/NF-kappaB signaling;chromosome segregation;PML body;ubiquitin protein ligase binding;ligase activity;ubiquitin protein ligase activity;nucleus;transcription factor binding;cytoplasm;SUMO conjugating enzyme activity;SUMO transferase activity;RING-li…	cellular_component;biological_process;biological_process;biological_process;biological_process;biological_process;cellular_component;molecular_function;molecular_function;molecular_function;cellular_component;molecular_function;cellular_component;molecular_function;molecular_function;molecular_function;molecular_function;molecular_function;biological_process	ko04120;ko03013;ko05206;ko04064	Ubiquitin mediated proteolysis;RNA transport;MicroRNAs in cancer;NF-kappa B signaling pathway	Genetic Information Processing;Genetic Information Processing;Human Diseases;Environmental Information Processing
XM_004011773.3 : EIF3H : XP_004011822.1	XM_004011773.3	EIF3H	inf	yes	up	8.48091e-07	yes	XP_004011822.1	0.96	yes	down	0.3	yes	GO:0033290;GO:0001731;GO:0005852;GO:0016282;GO:0071541;GO:0070062;GO:0016020;GO:0003743;GO:0006413	eukaryotic 48S preinitiation complex;formation of translation preinitiation complex;eukaryotic translation initiation factor 3 complex;eukaryotic 43S preinitiation complex;eukaryotic translation initiation factor 3 complex, eIF3m;extracellular exosome;membrane;translation initiation factor activity;translational initiation	cellular_component;biological_process;cellular_component;cellular_component;cellular_component;cellular_component;cellular_component;molecular_function;biological_process	ko05162;ko03013	Measles;RNA transport	Human Diseases;Genetic Information Processing
XM_004021509.2 : RPS24 : XP_004021556.1	XM_004021509.2	RPS24	0.698715	no	down	0.519887	no	XP_004021556.1	1.01	yes	up	0.61	yes	GO:0006412;GO:0000462;GO:0022627;GO:0000166;GO:0003735;GO:0005840	translation;maturation of SSU-rRNA from tricistronic rRNA transcript (SSU-rRNA, 5.8S rRNA, LSU-rRNA);cytosolic small ribosomal subunit;nucleotide binding;structural constituent of ribosome;ribosome	biological_process;biological_process;cellular_component;molecular_function;molecular_function;cellular_component	ko03010	Ribosome	Genetic Information Processing
XM_004022137.2 : UBA1 : XP_011962196.1	XM_004022137.2	UBA1	1.01739	no	up	0.945193	no	XP_011962196.1	1.03	yes	up	0.05	yes	GO:0010008;GO:0004839;GO:0005739;GO:0030057;GO:0005829;GO:0005765;GO:0005634;GO:0070062;GO:0006974;GO:0000792;GO:0030867;GO:0019941;GO:0016567;GO:0004842;GO:0005524;GO:0005737	endosome membrane;ubiquitin activating enzyme activity;mitochondrion;desmosome;cytosol;lysosomal membrane;nucleus;extracellular exosome;cellular response to DNA damage stimulus;heterochromatin;rough endoplasmic reticulum membrane;modification-dependent protein catabolic process;protein ubiquitination;ubiquitin-protein transferase activity;ATP binding;cytoplasm	cellular_component;molecular_function;cellular_component;cellular_component;cellular_component;cellular_component;cellular_component;cellular_component;biological_process;cellular_component;cellular_component;biological_process;biological_process;molecular_function;molecular_function;cellular_component	ko04120;ko05012	Ubiquitin mediated proteolysis;Parkinson disease	Genetic Information Processing;Human Diseases
XM_012183375.1 : YWHAZ : XP_012038765.1	XM_012183375.1	YWHAZ	1.13707	no	up	0.802868	no	XP_012038765.1	0.98	yes	down	0.67	yes	GO:0042470;GO:0031625;GO:0051683;GO:0019901;GO:0090168;GO:0070062;GO:0005925;GO:0005634;GO:0008134;GO:0019904;GO:0042802;GO:0072562	melanosome;ubiquitin protein ligase binding;establishment of Golgi localization;protein kinase binding;Golgi reassembly;extracellular exosome;focal adhesion;nucleus;transcription factor binding;protein domain specific binding;identical protein binding;blood microparticle	cellular_component;molecular_function;biological_process;molecular_function;biological_process;cellular_component;cellular_component;cellular_component;molecular_function;molecular_function;molecular_function;cellular_component	ko04110;ko05161;ko05203;ko04151;ko05130;ko04390;ko05169;ko04114	Cell cycle;Hepatitis B;Viral carcinogenesis;PI3K-Akt signaling pathway;Pathogenic Escherichia coli infection;Hippo signaling pathway;Epstein-Barr virus infection;Oocyte meiosis	Cellular Processes;Human Diseases;Human Diseases;Environmental Information Processing;Human Diseases;Environmental Information Processing;Human Diseases;Cellular Processes
XM_012100994.2 : FLOT1 : XP_014958014.1	XM_012100994.2	FLOT1	1.08307	no	up	0.932658	no	XP_014958014.1	1.03	yes	up	0.33	yes	GO:0030864;GO:0044854;GO:0005765;GO:0070528;GO:0044291;GO:0002020;GO:0008180;GO:0034116;GO:0048643;GO:0045807;GO:0071360;GO:0005768;GO:0051260;GO:2000049;GO:0045121;GO:0032226;GO:1901741;GO:0033227;GO:1903044;GO:0034976;GO:1901890;GO:0005913;GO:0046982;GO:0042383;GO:0042470;GO:0005769;GO:0016323;GO:0030027;GO:0022617;GO:0034141;GO:0002090;GO:0032728;GO:0001934;GO:0060355;GO:0005925;GO:0070062;GO:…	cortical actin cytoskeleton;plasma membrane raft assembly;lysosomal membrane;protein kinase C signaling;cell-cell contact zone;protease binding;COP9 signalosome;positive regulation of heterotypic cell-cell adhesion;positive regulation of skeletal muscle tissue development;positive regulation of endocytosis;cellular response to exogenous dsRNA;endosome;protein homooligomerization;positive regulati…	cellular_component;biological_process;cellular_component;biological_process;cellular_component;molecular_function;cellular_component;biological_process;biological_process;biological_process;biological_process;cellular_component;biological_process;biological_process;cellular_component;biological_process;biological_process;biological_process;biological_process;biological_process;biological_process;…	ko04910	Insulin signaling pathway	Organismal Systems
XM_012103017.2 : TIAL1 : XP_004020280.1	XM_012103017.2	TIAL1	0.797442	no	down	0.782798	no	XP_004020280.1	0.97	yes	down	0.62	yes	GO:0008543;GO:0005737;GO:0008284;GO:0005654;GO:0003723;GO:0003676;GO:0000166;GO:0006357;GO:0017145;GO:0005634;GO:0070062;GO:0017091;GO:0006915;GO:0010494;GO:0005764;GO:0007281;GO:0006952	fibroblast growth factor receptor signaling pathway;cytoplasm;positive regulation of cell proliferation;nucleoplasm;RNA binding;nucleic acid binding;nucleotide binding;regulation of transcription by RNA polymerase II;stem cell division;nucleus;extracellular exosome;AU-rich element binding;apoptotic process;cytoplasmic stress granule;lysosome;germ cell development;defense response	biological_process;cellular_component;biological_process;cellular_component;molecular_function;molecular_function;molecular_function;biological_process;biological_process;cellular_component;cellular_component;molecular_function;biological_process;cellular_component;cellular_component;biological_process;biological_process	.	.	.
XM_012161753.2 : TBC1D13 : XP_004005643.1	XM_012161753.2	TBC1D13	1.14811	no	up	0.941231	no	XP_004005643.1	0.98	yes	down	0.59	yes	GO:0006886;GO:0031338;GO:0005096;GO:0012505;GO:0017137;GO:0005622	intracellular protein transport;regulation of vesicle fusion;GTPase activator activity;endomembrane system;Rab GTPase binding;intracellular	biological_process;biological_process;molecular_function;cellular_component;molecular_function;cellular_component	.	.	.
XM_004006537.3 : DCTN2 : XP_004006585.1	XM_004006537.3	DCTN2	0.801761	no	down	0.72006	no	XP_004006585.1	0.99	yes	down	0.73	yes	GO:0030426;GO:0031982;GO:0005869;GO:0008283;GO:0005737;GO:0000776;GO:0005874;GO:0003774;GO:0005813;GO:0070062;GO:0007017;GO:0071539;GO:0032402;GO:0030507;GO:0016020;GO:0007052;GO:0030286	growth cone;vesicle;dynactin complex;cell proliferation;cytoplasm;kinetochore;microtubule;motor activity;centrosome;extracellular exosome;microtubule-based process;protein localization to centrosome;melanosome transport;spectrin binding;membrane;mitotic spindle organization;dynein complex	cellular_component;cellular_component;cellular_component;biological_process;cellular_component;cellular_component;cellular_component;molecular_function;cellular_component;cellular_component;biological_process;biological_process;biological_process;molecular_function;cellular_component;biological_process;cellular_component	ko05016;ko04962	Huntington disease;Vasopressin-regulated water reabsorption	Human Diseases;Organismal Systems
XM_012096839.2 : TRAPPC13 : XP_011952227.1	XM_012096839.2	TRAPPC13	0.909491	no	down	0.920694	no	XP_011952227.1	1.26	yes	up	0.03	yes	GO:0005515;GO:0005829;GO:0017112	protein binding;cytosol;Rab guanyl-nucleotide exchange factor activity	molecular_function;cellular_component;molecular_function	.	.	.
XM_012168496.2 : UGP2 : XP_004005893.1	XM_012168496.2	UGP2	0.861335	no	down	0.806691	no	XP_004005893.1	0.96	yes	down	0.15	yes	GO:0005737;GO:0042802;GO:0006011;GO:0070062;GO:0005634;GO:0046872;GO:0003983	cytoplasm;identical protein binding;UDP-glucose metabolic process;extracellular exosome;nucleus;metal ion binding;UTP:glucose-1-phosphate uridylyltransferase activity	cellular_component;molecular_function;biological_process;cellular_component;cellular_component;molecular_function;molecular_function	ko00520;ko00052;ko00040;ko00500	Amino sugar and nucleotide sugar metabolism;Galactose metabolism;Pentose and glucuronate interconversions;Starch and sucrose metabolism	Metabolism;Metabolism;Metabolism;Metabolism
NM_001009311.1 : IGF2 : XP_014958377.1	NM_001009311.1	IGF2	0.703129	no	down	0.584636	no	XP_014958377.1	0.96	yes	down	0.49	yes	GO:0005615	extracellular space	cellular_component	ko04014;ko05205;ko04151;ko05200;ko04010;ko05225	Ras signaling pathway;Proteoglycans in cancer;PI3K-Akt signaling pathway;Pathways in cancer;MAPK signaling pathway;Hepatocellular carcinoma	Environmental Information Processing;Human Diseases;Environmental Information Processing;Human Diseases;Environmental Information Processing;Human Diseases
XM_015101914.1 : HOMER2 : XP_014957399.1	XM_015101914.1	HOMER2	5.79789	yes	up	0.0639841	no	XP_014957399.1	1.05	yes	up	0.4	yes	GO:0030054;GO:0003779;GO:0030160;GO:0005886;GO:0035256;GO:0005737;GO:0005730	cell junction;actin binding;GKAP/Homer scaffold activity;plasma membrane;G-protein coupled glutamate receptor binding;cytoplasm;nucleolus	cellular_component;molecular_function;molecular_function;cellular_component;molecular_function;cellular_component;cellular_component	ko04068;ko04724	FoxO signaling pathway;Glutamatergic synapse	Environmental Information Processing;Organismal Systems
XM_012185589.1 : ENO3 : XP_012040979.1	XM_012185589.1	ENO3	1.32936	no	up	0.616049	no	XP_012040979.1	1	yes	down	0.98	yes	GO:0004634;GO:0070062;GO:0006096;GO:0000287;GO:0000015;GO:0005886;GO:0005615	phosphopyruvate hydratase activity;extracellular exosome;glycolytic process;magnesium ion binding;phosphopyruvate hydratase complex;plasma membrane;extracellular space	molecular_function;cellular_component;biological_process;molecular_function;cellular_component;cellular_component;cellular_component	ko04066;ko00010;ko03018	HIF-1 signaling pathway;Glycolysis / Gluconeogenesis;RNA degradation	Environmental Information Processing;Metabolism;Genetic Information Processing
XM_004012502.2 : SDF2 : XP_004012551.1	XM_004012502.2	SDF2	1.12084	no	up	0.805223	no	XP_004012551.1	0.96	yes	down	0.53	yes	GO:0000032;GO:1900101;GO:0031502;GO:0004169;GO:0007275;GO:0035269;GO:0044845;GO:0005576	cell wall mannoprotein biosynthetic process;regulation of endoplasmic reticulum unfolded protein response;dolichyl-phosphate-mannose-protein mannosyltransferase complex;dolichyl-phosphate-mannose-protein mannosyltransferase activity;multicellular organism development;protein O-linked mannosylation;chain elongation of O-linked mannose residue;extracellular region	biological_process;biological_process;cellular_component;molecular_function;biological_process;biological_process;biological_process;cellular_component	.	.	.
XM_015096354.1 : C6H4orf3 : XP_014951840.1	XM_015096354.1	C6H4orf3	0.83713	no	down	0.878704	no	XP_014951840.1	0.96	yes	down	0.74	yes	GO:0016021	integral component of membrane	cellular_component	.	.	.
XM_012188660.1 : TMEM230 : XP_012044051.1	XM_012188660.1	TMEM230	1.13306	no	up	0.862075	no	XP_012044051.1	1.04	yes	up	0.8	yes	GO:0016021	integral component of membrane	cellular_component	.	.	.
XM_004021381.3 : HNRNPF : XP_011960466.1	XM_004021381.3	HNRNPF	0.290386	yes	down	0.056161	no	XP_011960466.1	1.03	yes	up	0.76	yes	GO:0016020;GO:0043484;GO:0006397;GO:0000166;GO:0008380;GO:0005654;GO:0071013;GO:0005737;GO:0003727	membrane;regulation of RNA splicing;mRNA processing;nucleotide binding;RNA splicing;nucleoplasm;catalytic step 2 spliceosome;cytoplasm;single-stranded RNA binding	cellular_component;biological_process;biological_process;molecular_function;biological_process;cellular_component;cellular_component;cellular_component;molecular_function	.	.	.
XM_004005805.3 : TIA1 : XP_004005854.1	XM_004005805.3	TIA1	0.480512	yes	down	0.183171	no	XP_004005854.1	0.94	yes	down	0.42	yes	GO:0017091;GO:0097165;GO:0000166;GO:0048024;GO:0003723;GO:0042036;GO:0005654;GO:0005737;GO:0017148;GO:0010494	AU-rich element binding;nuclear stress granule;nucleotide binding;regulation of mRNA splicing, via spliceosome;RNA binding;negative regulation of cytokine biosynthetic process;nucleoplasm;cytoplasm;negative regulation of translation;cytoplasmic stress granule	molecular_function;cellular_component;molecular_function;biological_process;molecular_function;biological_process;cellular_component;cellular_component;biological_process;cellular_component	.	.	.
XM_012098283.2 : DCUN1D1 : XP_014948016.1	XM_012098283.2	DCUN1D1	0.883041	no	down	0.831025	no	XP_014948016.1	1.01	yes	up	0.83	yes	GO:0005829;GO:0097602;GO:0051443;GO:0005634;GO:0031624;GO:0005515;GO:0043687;GO:0032182;GO:0045116;GO:0000151	cytosol;cullin family protein binding;positive regulation of ubiquitin-protein transferase activity;nucleus;ubiquitin conjugating enzyme binding;protein binding;post-translational protein modification;ubiquitin-like protein binding;protein neddylation;ubiquitin ligase complex	cellular_component;molecular_function;biological_process;cellular_component;molecular_function;molecular_function;biological_process;molecular_function;biological_process;cellular_component	.	.	.
XM_012101237.2 : TPMT : XP_011956630.1	XM_012101237.2	TPMT	1.42742	no	up	0.720162	no	XP_011956630.1	0.82	yes	down	0.28	yes	GO:0005737;GO:0032259;GO:0008119;GO:0070062;GO:0006139	cytoplasm;methylation;thiopurine S-methyltransferase activity;extracellular exosome;nucleobase-containing compound metabolic process	cellular_component;biological_process;molecular_function;cellular_component;biological_process	ko00983	Drug metabolism - other enzymes	Metabolism
XM_015099646.1 : SNX5 : XP_012043901.1	XM_015099646.1	SNX5	0.76266	no	down	0.845136	no	XP_012043901.1	1.03	yes	up	0.3	yes	GO:0031901;GO:0070685;GO:0031313;GO:0006897;GO:0031234;GO:0001891;GO:0030659;GO:0035091;GO:0016050;GO:0001726;GO:0005768;GO:0006907;GO:0006886;GO:0019898	early endosome membrane;macropinocytic cup;extrinsic component of endosome membrane;endocytosis;extrinsic component of cytoplasmic side of plasma membrane;phagocytic cup;cytoplasmic vesicle membrane;phosphatidylinositol binding;vesicle organization;ruffle;endosome;pinocytosis;intracellular protein transport;extrinsic component of membrane	cellular_component;cellular_component;cellular_component;biological_process;cellular_component;cellular_component;cellular_component;molecular_function;biological_process;cellular_component;cellular_component;biological_process;biological_process;cellular_component	ko04144	Endocytosis	Cellular Processes
XM_004005031.3 : KPNA6 : XP_012005188.1	XM_004005031.3	KPNA6	1.4698	no	up	0.597241	no	XP_012005188.1	1.06	yes	up	0.14	yes	GO:0005829;GO:0006607;GO:0008139;GO:0005643;GO:0005654	cytosol;NLS-bearing protein import into nucleus;nuclear localization sequence binding;nuclear pore;nucleoplasm	cellular_component;biological_process;molecular_function;cellular_component;cellular_component	.	.	.
NM_001127291.1 : SLC25A10 : NP_001120763.1	NM_001127291.1	SLC25A10	1.05107	no	up	0.923805	no	NP_001120763.1	0.92	yes	down	0.16	yes	GO:0006839;GO:0016021;GO:0031966	mitochondrial transport;integral component of membrane;mitochondrial membrane	biological_process;cellular_component;cellular_component	ko04964	Proximal tubule bicarbonate reclamation	Organismal Systems
XM_015091597.1 : RABGGTB : XP_014947083.1	XM_015091597.1	RABGGTB	0.518931	no	down	0.596042	no	XP_014947083.1	0.99	yes	down	0.86	yes	GO:0005968;GO:0016740;GO:0004663;GO:0003824;GO:0018344	Rab-protein geranylgeranyltransferase complex;transferase activity;Rab geranylgeranyltransferase activity;catalytic activity;protein geranylgeranylation	cellular_component;molecular_function;molecular_function;molecular_function;biological_process	.	.	.
XM_004018804.3 : NFYA : XP_014958186.1	XM_004018804.3	NFYA	0.691351	no	down	1	no	XP_014958186.1	1.08	yes	up	0.66	yes	GO:0048511;GO:0016602;GO:0006366;GO:0005515;GO:0032993;GO:0003677;GO:0005654;GO:0001046;GO:0005634;GO:0003700;GO:0001221;GO:0045540;GO:0006351;GO:0006355;GO:0044212;GO:0045893	rhythmic process;CCAAT-binding factor complex;transcription by RNA polymerase II;protein binding;protein-DNA complex;DNA binding;nucleoplasm;core promoter sequence-specific DNA binding;nucleus;DNA binding transcription factor activity;transcription cofactor binding;regulation of cholesterol biosynthetic process;transcription, DNA-templated;regulation of transcription, DNA-templated;transcription …	biological_process;cellular_component;biological_process;molecular_function;cellular_component;molecular_function;cellular_component;molecular_function;cellular_component;molecular_function;molecular_function;biological_process;biological_process;biological_process;molecular_function;biological_process	ko05152;ko04612	Tuberculosis;Antigen processing and presentation	Human Diseases;Organismal Systems
XM_004019123.3 : GMPR : XP_004019172.1	XM_004019123.3	GMPR	0.815073	no	down	0.748552	no	XP_004019172.1	0.84	yes	down	0.36	yes	GO:0046872;GO:1902560;GO:0006163;GO:0055114;GO:0003920;GO:0006144	metal ion binding;GMP reductase complex;purine nucleotide metabolic process;oxidation-reduction process;GMP reductase activity;purine nucleobase metabolic process	molecular_function;cellular_component;biological_process;biological_process;molecular_function;biological_process	ko00230	Purine metabolism	Metabolism
XM_012178520.2 : PCBD2 : XP_012033910.1	XM_012178520.2	PCBD2	0.563606	no	down	0.398875	no	XP_012033910.1	1.02	yes	up	0.75	yes	GO:0005739;GO:0051291;GO:0045893;GO:0005634;GO:0051289;GO:0004505;GO:0006729;GO:0055114;GO:0008124	mitochondrion;protein heterooligomerization;positive regulation of transcription, DNA-templated;nucleus;protein homotetramerization;phenylalanine 4-monooxygenase activity;tetrahydrobiopterin biosynthetic process;oxidation-reduction process;4-alpha-hydroxytetrahydrobiopterin dehydratase activity	cellular_component;biological_process;biological_process;cellular_component;biological_process;molecular_function;biological_process;biological_process;molecular_function	ko00790	Folate biosynthesis	Metabolism
XM_012098289.2 : SERPINA1 : NP_001009799.1	XM_012098289.2	SERPINA1	0.618474	no	down	0.482295	no	NP_001009799.1	1.04	yes	up	0.52	yes	GO:0005783;GO:0070062;GO:0042802;GO:0005794;GO:0010951;GO:0004867;GO:0005615;GO:0002020	endoplasmic reticulum;extracellular exosome;identical protein binding;Golgi apparatus;negative regulation of endopeptidase activity;serine-type endopeptidase inhibitor activity;extracellular space;protease binding	cellular_component;cellular_component;molecular_function;cellular_component;biological_process;molecular_function;cellular_component;molecular_function	ko04610	Complement and coagulation cascades	Organismal Systems
XM_004006359.2 : LIMA1 : XP_004006408.1	XM_004006359.2	LIMA1	0.93603	no	down	0.919038	no	XP_004006408.1	0.99	yes	down	0.64	yes	GO:0005925;GO:0008270;GO:0005886;GO:0032154;GO:0030835;GO:0031529;GO:0051017;GO:0001725;GO:0051015;GO:0003785;GO:0005903;GO:0005737	focal adhesion;zinc ion binding;plasma membrane;cleavage furrow;negative regulation of actin filament depolymerization;ruffle organization;actin filament bundle assembly;stress fiber;actin filament binding;actin monomer binding;brush border;cytoplasm	cellular_component;molecular_function;cellular_component;cellular_component;biological_process;biological_process;biological_process;cellular_component;molecular_function;molecular_function;cellular_component;cellular_component	.	.	.
XM_015098545.1 : FLOT2 : XP_014954031.1	XM_015098545.1	FLOT2	2.49188	yes	up	0.533999	no	XP_014954031.1	1.02	yes	up	0.8	yes	GO:0007155;GO:0005901;GO:0030139;GO:0005768	cell adhesion;caveola;endocytic vesicle;endosome	biological_process;cellular_component;cellular_component;cellular_component	ko04910	Insulin signaling pathway	Organismal Systems
XR_001433674.1 : PPIE : NP_001156520.1	XR_001433674.1	PPIE	1.76569	no	up	1	no	NP_001156520.1	0.94	yes	down	0.07	yes	GO:0003755;GO:0006457;GO:0000413;GO:0003723;GO:0005681;GO:0000166;GO:0008380;GO:0006397	peptidyl-prolyl cis-trans isomerase activity;protein folding;protein peptidyl-prolyl isomerization;RNA binding;spliceosomal complex;nucleotide binding;RNA splicing;mRNA processing	molecular_function;biological_process;biological_process;molecular_function;cellular_component;molecular_function;biological_process;biological_process	ko03040	Spliceosome	Genetic Information Processing
NM_001145180.1 : FABP5 : NP_001138652.1	NM_001145180.1	FABP5	0.939967	no	down	0.925029	no	NP_001138652.1	1.01	yes	up	0.48	yes	GO:0008289;GO:0006810;GO:0005737;GO:0005215	lipid binding;transport;cytoplasm;transporter activity	molecular_function;biological_process;cellular_component;molecular_function	ko03320	PPAR signaling pathway	Organismal Systems
XM_012105304.2 : PPP3CB : XP_014959921.1	XM_012105304.2	PPP3CB	0.967964	no	down	0.951432	no	XP_014959921.1	1.12	yes	up	0.15	yes	GO:0030018;GO:0019899;GO:0005509;GO:0034097;GO:0030217;GO:0033192;GO:0006470;GO:0031987;GO:0043029;GO:0045944;GO:0006468;GO:0046983;GO:0008144;GO:0001915;GO:0035690;GO:0030315;GO:0035176;GO:0030346;GO:0033173;GO:0005516;GO:0007507;GO:0001946;GO:0035774;GO:0017156;GO:0005955	Z disc;enzyme binding;calcium ion binding;response to cytokine;T cell differentiation;calmodulin-dependent protein phosphatase activity;protein dephosphorylation;locomotion involved in locomotory behavior;T cell homeostasis;positive regulation of transcription by RNA polymerase II;protein phosphorylation;protein dimerization activity;drug binding;negative regulation of T cell mediated cytotoxicit…	cellular_component;molecular_function;molecular_function;biological_process;biological_process;molecular_function;biological_process;biological_process;biological_process;biological_process;biological_process;molecular_function;molecular_function;biological_process;biological_process;cellular_component;biological_process;molecular_function;biological_process;molecular_function;biological_process;…	ko05167;ko05010;ko04662;ko04380;ko04720;ko04360;ko04724;ko04922;ko05166;ko04728;ko04020;ko04010;ko04650;ko04114;ko04310;ko05014;ko04921;ko05152;ko04218;ko04658;ko04659;ko04370;ko04022;ko04660;ko04924;ko05031	Kaposi sarcoma-associated herpesvirus infection;Alzheimer disease;B cell receptor signaling pathway;Osteoclast differentiation;Long-term potentiation;Axon guidance;Glutamatergic synapse;Glucagon signaling pathway;HTLV-I infection;Dopaminergic synapse;Calcium signaling pathway;MAPK signaling pathway;Natural killer cell mediated cytotoxicity;Oocyte meiosis;Wnt signaling pathway;Amyotrophic lateral …	Human Diseases;Human Diseases;Organismal Systems;Organismal Systems;Organismal Systems;Organismal Systems;Organismal Systems;Organismal Systems;Human Diseases;Organismal Systems;Environmental Information Processing;Environmental Information Processing;Organismal Systems;Cellular Processes;Environmental Information Processing;Human Diseases;Organismal Systems;Human Diseases;Cellular Processes;Orga…
XM_012178587.2 : MATR3 : XP_012033978.1	XM_012178587.2	MATR3	0.698247	no	down	0.606298	no	XP_012033978.1	0.96	yes	down	0.13	yes	GO:0003676;GO:0000166;GO:0008270;GO:0005654;GO:0005634	nucleic acid binding;nucleotide binding;zinc ion binding;nucleoplasm;nucleus	molecular_function;molecular_function;molecular_function;cellular_component;cellular_component	.	.	.
NM_001199222.1 : MYOZ2 : NP_001186151.1	NM_001199222.1	MYOZ2	0.659486	no	down	0.451611	no	NP_001186151.1	0.8	yes	down	0.1	yes	GO:0031433;GO:0015629;GO:0030018;GO:0003779	telethonin binding;actin cytoskeleton;Z disc;actin binding	molecular_function;cellular_component;cellular_component;molecular_function	.	.	.
XM_012188661.2 : TMEM230 : XP_012044051.1	XM_012188661.2	TMEM230	1.23231	no	up	0.839734	no	XP_012044051.1	1.04	yes	up	0.8	yes	GO:0016021	integral component of membrane	cellular_component	.	.	.
XM_012179347.2 : SNCA : XP_014951730.1	XM_012179347.2	SNCA	2.57321	yes	up	1	no	XP_014951730.1	1.23	yes	up	0.1	yes	GO:0070555;GO:0043154;GO:0005543;GO:0048488;GO:0045920;GO:0071280;GO:1903284;GO:0000287;GO:0031115;GO:0060079;GO:0050812;GO:0032769;GO:0014048;GO:0042775;GO:0016234;GO:0051219;GO:0032410;GO:0005886;GO:0048156;GO:0071902;GO:0031648;GO:0034341;GO:0032026;GO:0043014;GO:0010517;GO:0006919;GO:0040012;GO:0008344;GO:0005634;GO:0042416;GO:0001963;GO:0007006;GO:0019894;GO:0008198;GO:0031092;GO:0031623;GO:…	response to interleukin-1;negative regulation of cysteine-type endopeptidase activity involved in apoptotic process;phospholipid binding;synaptic vesicle endocytosis;negative regulation of exocytosis;cellular response to copper ion;positive regulation of glutathione peroxidase activity;magnesium ion binding;negative regulation of microtubule polymerization;excitatory postsynaptic potential;regula…	biological_process;biological_process;molecular_function;biological_process;biological_process;biological_process;biological_process;molecular_function;biological_process;biological_process;biological_process;biological_process;biological_process;biological_process;cellular_component;molecular_function;biological_process;cellular_component;molecular_function;biological_process;biological_process;…	ko05010;ko05012	Alzheimer disease;Parkinson disease	Human Diseases;Human Diseases
XM_004006830.3 : ARHGDIB : XP_004006878.1	XM_004006830.3	ARHGDIB	8.55575	yes	up	0.161961	no	XP_004006878.1	1.03	yes	up	0.3	yes	GO:0005829;GO:0003924;GO:0070062;GO:2000249;GO:0035023;GO:0043547;GO:0048365;GO:0005096;GO:0005094;GO:1901164	cytosol;GTPase activity;extracellular exosome;regulation of actin cytoskeleton reorganization;regulation of Rho protein signal transduction;positive regulation of GTPase activity;Rac GTPase binding;GTPase activator activity;Rho GDP-dissociation inhibitor activity;negative regulation of trophoblast cell migration	cellular_component;molecular_function;cellular_component;biological_process;biological_process;biological_process;molecular_function;molecular_function;molecular_function;biological_process	ko04962;ko04722	Vasopressin-regulated water reabsorption;Neurotrophin signaling pathway	Organismal Systems;Organismal Systems
XM_004008091.2 : MTPN : XP_004008140.1	XM_004008091.2	MTPN	6.16388	yes	up	0.0184804	yes	XP_004008140.1	1.02	yes	up	0.86	yes	GO:0030307;GO:0051092;GO:0043565;GO:0005737;GO:0010613;GO:0008361;GO:0008290;GO:0030424;GO:0005634;GO:0005829;GO:0051247;GO:2000812;GO:0010557	positive regulation of cell growth;positive regulation of NF-kappaB transcription factor activity;sequence-specific DNA binding;cytoplasm;positive regulation of cardiac muscle hypertrophy;regulation of cell size;F-actin capping protein complex;axon;nucleus;cytosol;positive regulation of protein metabolic process;regulation of barbed-end actin filament capping;positive regulation of macromolecule …	biological_process;biological_process;molecular_function;cellular_component;biological_process;biological_process;cellular_component;cellular_component;cellular_component;cellular_component;biological_process;biological_process;biological_process	.	.	.
XM_012104424.2 : RABGEF1 : XP_004020994.1	XM_012104424.2	RABGEF1	1.38715	no	up	1	no	XP_004020994.1	0.98	yes	down	0.23	yes	GO:0006897;GO:1900165;GO:0015031;GO:0050728;GO:0055037;GO:0060368;GO:0048261;GO:0008270;GO:0043547;GO:0001933;GO:0005515;GO:0017137;GO:0003677;GO:0031982;GO:0005769;GO:0002686;GO:0016567;GO:0046580;GO:0017112;GO:0043305;GO:0006612;GO:0061630;GO:1900235	endocytosis;negative regulation of interleukin-6 secretion;protein transport;negative regulation of inflammatory response;recycling endosome;regulation of Fc receptor mediated stimulatory signaling pathway;negative regulation of receptor-mediated endocytosis;zinc ion binding;positive regulation of GTPase activity;negative regulation of protein phosphorylation;protein binding;Rab GTPase binding;DN…	biological_process;biological_process;biological_process;biological_process;cellular_component;biological_process;biological_process;molecular_function;biological_process;biological_process;molecular_function;molecular_function;molecular_function;cellular_component;cellular_component;biological_process;biological_process;biological_process;molecular_function;biological_process;biological_process;…	.	.	.
XM_004001790.3 : PSMB2 : XP_004001839.1	XM_004001790.3	PSMB2	0.842228	no	down	0.792078	no	XP_004001839.1	1.08	yes	up	0.21	yes	GO:0070062;GO:0005654;GO:0004298;GO:0016020;GO:0005839;GO:0051603;GO:0005737	extracellular exosome;nucleoplasm;threonine-type endopeptidase activity;membrane;proteasome core complex;proteolysis involved in cellular protein catabolic process;cytoplasm	cellular_component;cellular_component;molecular_function;cellular_component;cellular_component;biological_process;cellular_component	ko03050	Proteasome	Genetic Information Processing
XM_012180941.2 : GMPR2 : XP_012036331.1	XM_012180941.2	GMPR2	1.37437	no	up	1	no	XP_012036331.1	0.97	yes	down	0.37	yes	GO:0006144;GO:0003920;GO:0055114;GO:1902560;GO:0006163;GO:0046872	purine nucleobase metabolic process;GMP reductase activity;oxidation-reduction process;GMP reductase complex;purine nucleotide metabolic process;metal ion binding	biological_process;molecular_function;biological_process;cellular_component;biological_process;molecular_function	ko00230	Purine metabolism	Metabolism
XM_012107691.1 : HNRNPH2 : XP_011963081.1	XM_012107691.1	HNRNPH2	0.480303	yes	down	0.370495	no	XP_011963081.1	0.92	yes	down	0.01	yes	GO:0019013;GO:0005737;GO:0000166;GO:0005654;GO:0016020	viral nucleocapsid;cytoplasm;nucleotide binding;nucleoplasm;membrane	cellular_component;cellular_component;molecular_function;cellular_component;cellular_component	.	.	.
XM_004016189.3 : OLFML1 : XP_004016238.1	XM_004016189.3	OLFML1	1.2258	no	up	0.707601	no	XP_004016238.1	1.14	yes	up	0.05	yes	GO:0005576	extracellular region	cellular_component	.	.	.
XM_012182958.2 : BCLAF1 : XP_012038349.1	XM_012182958.2	BCLAF1	0.510849	no	down	0.274989	no	XP_012038349.1	0.92	yes	down	0.02	yes	GO:0006915;GO:0003677;GO:2001244;GO:0016607;GO:2001022;GO:0005730;GO:0045892;GO:0043620;GO:2000144	apoptotic process;DNA binding;positive regulation of intrinsic apoptotic signaling pathway;nuclear speck;positive regulation of response to DNA damage stimulus;nucleolus;negative regulation of transcription, DNA-templated;regulation of DNA-templated transcription in response to stress;positive regulation of DNA-templated transcription, initiation	biological_process;molecular_function;biological_process;cellular_component;biological_process;cellular_component;biological_process;biological_process;biological_process	.	.	.
XM_012174899.2 : MYBPC1 : XP_012030301.1	XM_012174899.2	MYBPC1	2.20604	yes	up	0.214628	no	XP_012030301.1	1.02	yes	up	0.87	yes	GO:0006936;GO:0030016;GO:0031432	muscle contraction;myofibril;titin binding	biological_process;cellular_component;molecular_function	.	.	.
XM_015093061.1 : CNTFR : XP_014948548.1	XM_015093061.1	CNTFR	1.96348	no	up	0.253714	no	XP_014948548.1	0.88	yes	down	0	yes	GO:0005102;GO:0070120;GO:0007548;GO:0043524;GO:0003360;GO:0016324;GO:0001967;GO:0004897;GO:0070110;GO:0060538;GO:0097059;GO:0008284;GO:0019955	receptor binding;ciliary neurotrophic factor-mediated signaling pathway;sex differentiation;negative regulation of neuron apoptotic process;brainstem development;apical plasma membrane;suckling behavior;ciliary neurotrophic factor receptor activity;ciliary neurotrophic factor receptor complex;skeletal muscle organ development;CNTFR-CLCF1 complex;positive regulation of cell proliferation;cytokine …	molecular_function;biological_process;biological_process;biological_process;biological_process;cellular_component;biological_process;molecular_function;cellular_component;biological_process;cellular_component;biological_process;molecular_function	ko04630;ko04060	Jak-STAT signaling pathway;Cytokine-cytokine receptor interaction	Environmental Information Processing;Environmental Information Processing
XM_015101699.1 : PITPNB : XP_014957185.1	XM_015101699.1	PITPNB	0.81651	no	down	0.749135	no	XP_014957185.1	1.02	yes	up	0.32	yes	GO:0070062;GO:0008289;GO:0006810;GO:0005794	extracellular exosome;lipid binding;transport;Golgi apparatus	cellular_component;molecular_function;biological_process;cellular_component	.	.	.
NM_001009796.1 : ATP1B1 : NP_001009796.1	NM_001009796.1	ATP1B1	0.910577	no	down	0.897833	no	NP_001009796.1	0.97	yes	down	0.85	yes	GO:1901018;GO:0016324;GO:0031402;GO:0023026;GO:1903288;GO:0008022;GO:1903278;GO:0006883;GO:0051117;GO:0030007;GO:0005622;GO:0032781;GO:0055119;GO:0005524;GO:0046034;GO:0010248;GO:0014704;GO:0036376;GO:0070062;GO:0002230;GO:0008144;GO:0005391;GO:0001671;GO:0030955;GO:1903281;GO:0010882;GO:0043209;GO:0060048;GO:0042383;GO:0016323;GO:0010468;GO:0006874;GO:0005890;GO:0072659;GO:0086009;GO:0050821	positive regulation of potassium ion transmembrane transporter activity;apical plasma membrane;sodium ion binding;MHC class II protein complex binding;positive regulation of potassium ion import;protein C-terminus binding;positive regulation of sodium ion export across plasma membrane;cellular sodium ion homeostasis;ATPase binding;cellular potassium ion homeostasis;intracellular;positive regulati…	biological_process;cellular_component;molecular_function;molecular_function;biological_process;molecular_function;biological_process;biological_process;molecular_function;biological_process;cellular_component;biological_process;biological_process;molecular_function;biological_process;biological_process;cellular_component;biological_process;cellular_component;biological_process;molecular_function;…	ko04972;ko04022;ko04971;ko04964;ko04918;ko04925;ko04974;ko04976;ko04024;ko04911;ko04260;ko04919;ko04261;ko04973;ko04978;ko04960;ko04970;ko04961	Pancreatic secretion;cGMP - PKG signaling pathway;Gastric acid secretion;Proximal tubule bicarbonate reclamation;Thyroid hormone synthesis;Aldosterone synthesis and secretion;Protein digestion and absorption;Bile secretion;cAMP signaling pathway;Insulin secretion;Cardiac muscle contraction;Thyroid hormone signaling pathway;Adrenergic signaling in cardiomyocytes;Carbohydrate digestion and absorpti…	Organismal Systems;Environmental Information Processing;Organismal Systems;Organismal Systems;Organismal Systems;Organismal Systems;Organismal Systems;Organismal Systems;Environmental Information Processing;Organismal Systems;Organismal Systems;Organismal Systems;Organismal Systems;Organismal Systems;Organismal Systems;Organismal Systems;Organismal Systems;Organismal Systems
XM_015097432.1 : REPS1 : XP_012038377.1	XM_015097432.1	REPS1	0.925771	no	down	0.896729	no	XP_012038377.1	0.95	yes	down	0.52	yes	GO:0017124;GO:0005886;GO:0005509;GO:0005905	SH3 domain binding;plasma membrane;calcium ion binding;clathrin-coated pit	molecular_function;cellular_component;molecular_function;cellular_component	.	.	.
XM_004018416.3 : ABHD14B : XP_004018465.1	XM_004018416.3	ABHD14B	0.725601	no	down	0.629102	no	XP_004018465.1	0.86	yes	down	0.16	yes	GO:0005829;GO:0045944;GO:0005730;GO:0005737;GO:0016787;GO:0070062	cytosol;positive regulation of transcription by RNA polymerase II;nucleolus;cytoplasm;hydrolase activity;extracellular exosome	cellular_component;biological_process;cellular_component;cellular_component;molecular_function;cellular_component	.	.	.
XM_004012094.3 : MRPS31 : XP_004012143.1	XM_004012094.3	MRPS31	1.0884	no	up	0.880039	no	XP_004012143.1	0.97	yes	down	0.69	yes	GO:0005743;GO:0070124;GO:0005730;GO:0019904;GO:0003735;GO:0070125;GO:0005763	mitochondrial inner membrane;mitochondrial translational initiation;nucleolus;protein domain specific binding;structural constituent of ribosome;mitochondrial translational elongation;mitochondrial small ribosomal subunit	cellular_component;biological_process;cellular_component;molecular_function;molecular_function;biological_process;cellular_component	.	.	.
XM_004008565.2 : NDUFA7 : XP_004008614.1	XM_004008565.2	NDUFA7	0.662822	no	down	0.506657	no	XP_004008614.1	0.96	yes	down	0.44	yes	GO:0005761;GO:0006120;GO:0008137;GO:0005739;GO:0005743;GO:0005747;GO:0032543;GO:0042773;GO:0016491;GO:0003735	mitochondrial ribosome;mitochondrial electron transport, NADH to ubiquinone;NADH dehydrogenase (ubiquinone) activity;mitochondrion;mitochondrial inner membrane;mitochondrial respiratory chain complex I;mitochondrial translation;ATP synthesis coupled electron transport;oxidoreductase activity;structural constituent of ribosome	cellular_component;biological_process;molecular_function;cellular_component;cellular_component;cellular_component;biological_process;biological_process;molecular_function;molecular_function	ko04714;ko04932;ko05016;ko04723;ko00190;ko05010;ko05012	Thermogenesis;Non-alcoholic fatty liver disease (NAFLD);Huntington disease;Retrograde endocannabinoid signaling;Oxidative phosphorylation;Alzheimer disease;Parkinson disease	Organismal Systems;Human Diseases;Human Diseases;Organismal Systems;Metabolism;Human Diseases;Human Diseases
XM_004012201.3 : GPC6 : XP_004012250.1	XM_004012201.3	GPC6	0.836499	no	down	0.750984	no	XP_004012250.1	0.95	yes	down	0.68	yes	GO:0005887;GO:0030203;GO:0005634;GO:0005796;GO:0016477;GO:0031225;GO:0005886;GO:0001523;GO:0043395;GO:0006024;GO:0005615;GO:0043202;GO:0060071;GO:0006027	integral component of plasma membrane;glycosaminoglycan metabolic process;nucleus;Golgi lumen;cell migration;anchored component of membrane;plasma membrane;retinoid metabolic process;heparan sulfate proteoglycan binding;glycosaminoglycan biosynthetic process;extracellular space;lysosomal lumen;Wnt signaling pathway, planar cell polarity pathway;glycosaminoglycan catabolic process	cellular_component;biological_process;cellular_component;cellular_component;biological_process;cellular_component;cellular_component;biological_process;molecular_function;biological_process;cellular_component;cellular_component;biological_process;biological_process	.	.	.
XM_012187341.2 : KIF1B : XP_004013781.1	XM_012187341.2	KIF1B	0.424903	yes	down	0.399917	no	XP_004013781.1	1	yes	down	0.92	yes	GO:0005871;GO:0005524;GO:0007270;GO:0008089;GO:0003777;GO:0007018;GO:0016887;GO:0047497;GO:0030705;GO:0030659;GO:0008017;GO:0007274;GO:0005739	kinesin complex;ATP binding;neuron-neuron synaptic transmission;anterograde axonal transport;microtubule motor activity;microtubule-based movement;ATPase activity;mitochondrion transport along microtubule;cytoskeleton-dependent intracellular transport;cytoplasmic vesicle membrane;microtubule binding;neuromuscular synaptic transmission;mitochondrion	cellular_component;molecular_function;biological_process;biological_process;molecular_function;biological_process;molecular_function;biological_process;biological_process;cellular_component;molecular_function;biological_process;cellular_component	.	.	.
XM_012096967.2 : HMGCS1 : XP_014956794.1	XM_012096967.2	HMGCS1	0.794989	no	down	0.70518	no	XP_014956794.1	1.01	yes	up	0.67	yes	GO:0004421;GO:0005654;GO:0008299;GO:0005737;GO:0005886	hydroxymethylglutaryl-CoA synthase activity;nucleoplasm;isoprenoid biosynthetic process;cytoplasm;plasma membrane	molecular_function;cellular_component;biological_process;cellular_component;cellular_component	ko00900;ko00280;ko00650;ko00072	Terpenoid backbone biosynthesis;Valine, leucine and isoleucine degradation;Butanoate metabolism;Synthesis and degradation of ketone bodies	Metabolism;Metabolism;Metabolism;Metabolism
XM_004016206.3 : TPP1 : XP_004016255.1	XM_004016206.3	TPP1	1.37699	no	up	0.536688	no	XP_004016255.1	1.05	yes	up	0.43	yes	GO:0007399;GO:0007417;GO:0005764;GO:0006508;GO:0042470;GO:0004175;GO:0004252;GO:0045453;GO:0043171;GO:0046872;GO:0008240	nervous system development;central nervous system development;lysosome;proteolysis;melanosome;endopeptidase activity;serine-type endopeptidase activity;bone resorption;peptide catabolic process;metal ion binding;tripeptidyl-peptidase activity	biological_process;biological_process;cellular_component;biological_process;cellular_component;molecular_function;molecular_function;biological_process;biological_process;molecular_function;molecular_function	ko04142	Lysosome	Cellular Processes
XM_015096445.1 : UBE2K : XP_014951931.1	XM_015096445.1	UBE2K	0.323688	yes	down	0.0917051	no	XP_014951931.1	0.97	yes	down	0.62	yes	GO:0032433;GO:0043161;GO:0010994;GO:0035458;GO:0031625;GO:0005634;GO:0032434;GO:0070062;GO:0061630;GO:0070936;GO:0010800;GO:0034450;GO:0061631;GO:0004842;GO:0000209;GO:0005524;GO:0060340;GO:0005737	filopodium tip;proteasome-mediated ubiquitin-dependent protein catabolic process;free ubiquitin chain polymerization;cellular response to interferon-beta;ubiquitin protein ligase binding;nucleus;regulation of proteasomal ubiquitin-dependent protein catabolic process;extracellular exosome;ubiquitin protein ligase activity;protein K48-linked ubiquitination;positive regulation of peptidyl-threonine …	cellular_component;biological_process;biological_process;biological_process;molecular_function;cellular_component;biological_process;cellular_component;molecular_function;biological_process;biological_process;molecular_function;molecular_function;molecular_function;biological_process;molecular_function;biological_process;cellular_component	ko04120	Ubiquitin mediated proteolysis	Genetic Information Processing
XM_015092489.1 : PPP1R2 : XP_004003076.1	XM_015092489.1	PPP1R2	3.03032	yes	up	1	no	XP_004003076.1	0.96	yes	down	0.07	yes	GO:0004864;GO:0043086;GO:0009966;GO:0043666	protein phosphatase inhibitor activity;negative regulation of catalytic activity;regulation of signal transduction;regulation of phosphoprotein phosphatase activity	molecular_function;biological_process;biological_process;biological_process	.	.	.
NM_001161856.1 : RAC1 : NP_001155328.1	NM_001161856.1	RAC1	1.01007	no	up	0.96324	no	NP_001155328.1	1	yes	down	0.85	yes	GO:0042470;GO:0005515;GO:0048870;GO:0071526;GO:0007264;GO:0030334;GO:0016020;GO:0051022;GO:0005525;GO:0001934;GO:0005886;GO:0005829	melanosome;protein binding;cell motility;semaphorin-plexin signaling pathway;small GTPase mediated signal transduction;regulation of cell migration;membrane;Rho GDP-dissociation inhibitor binding;GTP binding;positive regulation of protein phosphorylation;plasma membrane;cytosol	cellular_component;molecular_function;biological_process;biological_process;biological_process;biological_process;cellular_component;molecular_function;molecular_function;biological_process;cellular_component;cellular_component	ko04933;ko05210;ko04024;ko05014;ko05211;ko05120;ko05418;ko04810;ko05131;ko04972;ko04145;ko05203;ko05100;ko04620;ko05167;ko05416;ko04360;ko04062;ko04932;ko05231;ko05212;ko05205;ko04015;ko04370;ko04151;ko05200;ko04071;ko04666;ko04664;ko04014;ko04510;ko05132;ko04520;ko04310;ko04530;ko04650;ko04010;ko04670;ko04722;ko04380;ko04662	AGE-RAGE signaling pathway in diabetic complications;Colorectal cancer;cAMP signaling pathway;Amyotrophic lateral sclerosis (ALS);Renal cell carcinoma;Epithelial cell signaling in Helicobacter pylori infection;Fluid shear stress and atherosclerosis;Regulation of actin cytoskeleton;Shigellosis;Pancreatic secretion;Phagosome;Viral carcinogenesis;Bacterial invasion of epithelial cells;Toll-like rece…	Human Diseases;Human Diseases;Environmental Information Processing;Human Diseases;Human Diseases;Human Diseases;Human Diseases;Cellular Processes;Human Diseases;Organismal Systems;Cellular Processes;Human Diseases;Human Diseases;Organismal Systems;Human Diseases;Human Diseases;Organismal Systems;Organismal Systems;Human Diseases;Human Diseases;Human Diseases;Human Diseases;Environmental Informati…
XM_015104002.1 : UBE2I : XP_014959490.1	XM_015104002.1	UBE2I	0.915388	no	down	0.891302	no	XP_014959490.1	0.99	yes	down	0.76	yes	GO:1990234;GO:0051301;GO:0016925;GO:0000122;GO:0043123;GO:0007059;GO:0016605;GO:0031625;GO:0016874;GO:0061630;GO:0005634;GO:0008134;GO:0005737;GO:0061656;GO:0019789;GO:0071535;GO:0043398;GO:0005524;GO:1903755	transferase complex;cell division;protein sumoylation;negative regulation of transcription by RNA polymerase II;positive regulation of I-kappaB kinase/NF-kappaB signaling;chromosome segregation;PML body;ubiquitin protein ligase binding;ligase activity;ubiquitin protein ligase activity;nucleus;transcription factor binding;cytoplasm;SUMO conjugating enzyme activity;SUMO transferase activity;RING-li…	cellular_component;biological_process;biological_process;biological_process;biological_process;biological_process;cellular_component;molecular_function;molecular_function;molecular_function;cellular_component;molecular_function;cellular_component;molecular_function;molecular_function;molecular_function;molecular_function;molecular_function;biological_process	ko04120;ko03013;ko05206;ko04064	Ubiquitin mediated proteolysis;RNA transport;MicroRNAs in cancer;NF-kappa B signaling pathway	Genetic Information Processing;Genetic Information Processing;Human Diseases;Environmental Information Processing
XM_004007770.3 : BZW2 : XP_014950697.1	XM_004007770.3	BZW2	0.800827	no	down	0.70097	no	XP_014950697.1	1.02	yes	up	0.82	yes	GO:0016020	membrane	cellular_component	ko03013	RNA transport	Genetic Information Processing
XM_012166097.2 : HADHB : XP_004005781.1	XM_012166097.2	HADHB	2.47118	yes	up	0.292778	no	XP_004005781.1	0.97	yes	down	0.63	yes	GO:0016509;GO:0070062;GO:0042645;GO:0005783;GO:0005743;GO:0006635;GO:0003988;GO:0005741	long-chain-3-hydroxyacyl-CoA dehydrogenase activity;extracellular exosome;mitochondrial nucleoid;endoplasmic reticulum;mitochondrial inner membrane;fatty acid beta-oxidation;acetyl-CoA C-acyltransferase activity;mitochondrial outer membrane	molecular_function;cellular_component;cellular_component;cellular_component;cellular_component;biological_process;molecular_function;cellular_component	ko00071;ko00280;ko00062	Fatty acid degradation;Valine, leucine and isoleucine degradation;Fatty acid elongation	Metabolism;Metabolism;Metabolism
XM_015098450.1 : VEZF1 : XP_014953931.1	XM_015098450.1	VEZF1	1.67417	no	up	0.748451	no	XP_014953931.1	0.97	yes	down	0.59	yes	GO:0046872;GO:0003676	metal ion binding;nucleic acid binding	molecular_function;molecular_function	ko03013	RNA transport	Genetic Information Processing
XM_012150159.1 : PUM1 : XP_012005494.1	XM_012150159.1	PUM1	0.702206	no	down	1	no	XP_012005494.1	1.02	yes	up	0.82	yes	GO:0003723;GO:2000637;GO:0008344;GO:1900246;GO:0051726;GO:0007283;GO:0061157;GO:0048863;GO:0010494;GO:0003730;GO:0000932;GO:0016441	RNA binding;positive regulation of gene silencing by miRNA;adult locomotory behavior;positive regulation of RIG-I signaling pathway;regulation of cell cycle;spermatogenesis;mRNA destabilization;stem cell differentiation;cytoplasmic stress granule;mRNA 3'-UTR binding;P-body;posttranscriptional gene silencing	molecular_function;biological_process;biological_process;biological_process;biological_process;biological_process;biological_process;biological_process;cellular_component;molecular_function;cellular_component;biological_process	.	.	.
XM_015094628.1 : PCBP2 : XP_014950122.1	XM_015094628.1	PCBP2	0.94656	no	down	0.949673	no	XP_014950122.1	0.98	yes	down	0.74	yes	GO:0031625;GO:0016071;GO:0075522;GO:0045087;GO:0039694;GO:0016020;GO:0019899;GO:0032480;GO:0050687;GO:0016070;GO:0005829;GO:0043161;GO:0003677;GO:0005654;GO:0010467;GO:0000398;GO:0005737;GO:0005515;GO:0051607;GO:0005925;GO:0070062;GO:0005634;GO:0003676;GO:0003723;GO:0002376	ubiquitin protein ligase binding;mRNA metabolic process;IRES-dependent viral translational initiation;innate immune response;viral RNA genome replication;membrane;enzyme binding;negative regulation of type I interferon production;negative regulation of defense response to virus;RNA metabolic process;cytosol;proteasome-mediated ubiquitin-dependent protein catabolic process;DNA binding;nucleoplasm;…	molecular_function;biological_process;biological_process;biological_process;biological_process;cellular_component;molecular_function;biological_process;biological_process;biological_process;cellular_component;biological_process;molecular_function;cellular_component;biological_process;biological_process;cellular_component;molecular_function;biological_process;cellular_component;cellular_component;…	ko04216	Ferroptosis	Cellular Processes
XR_001026131.1 : ACP1 : XP_004004007.1	XR_001026131.1	ACP1	1.61057	no	up	1	no	XP_004004007.1	1	yes	down	0.99	yes	GO:0005737;GO:0004726;GO:0035335;GO:0003993;GO:0070062;GO:0009898	cytoplasm;non-membrane spanning protein tyrosine phosphatase activity;peptidyl-tyrosine dephosphorylation;acid phosphatase activity;extracellular exosome;cytoplasmic side of plasma membrane	cellular_component;molecular_function;biological_process;molecular_function;cellular_component;cellular_component	ko00740;ko00730	Riboflavin metabolism;Thiamine metabolism	Metabolism;Metabolism
XM_012131476.1 : GULP1 : XP_011986866.1	XM_012131476.1	GULP1	1.45973	no	up	0.717074	no	XP_011986866.1	0.92	yes	down	0.48	yes	GO:0006869;GO:0007165;GO:0006911;GO:0006915;GO:0005737	lipid transport;signal transduction;phagocytosis, engulfment;apoptotic process;cytoplasm	biological_process;biological_process;biological_process;biological_process;cellular_component	.	.	.
XM_012179744.2 : PRKAB2 : XP_004002445.1	XM_012179744.2	PRKAB2	0.815735	no	down	0.810811	no	XP_004002445.1	1.09	yes	up	0.04	yes	GO:0042802;GO:0045859;GO:0031588;GO:0006468;GO:0004679;GO:0007165	identical protein binding;regulation of protein kinase activity;nucleotide-activated protein kinase complex;protein phosphorylation;AMP-activated protein kinase activity;signal transduction	molecular_function;biological_process;cellular_component;biological_process;molecular_function;biological_process	ko05410;ko04530;ko04213;ko04922;ko04068;ko04152;ko04932;ko04211;ko04931;ko04710;ko04921;ko04910;ko04920;ko04714;ko04371	Hypertrophic cardiomyopathy (HCM);Tight junction;Longevity regulating pathway - multiple species;Glucagon signaling pathway;FoxO signaling pathway;AMPK signaling pathway;Non-alcoholic fatty liver disease (NAFLD);Longevity regulating pathway - mammal;Insulin resistance;Circadian rhythm;Oxytocin signaling pathway;Insulin signaling pathway;Adipocytokine signaling pathway;Thermogenesis;Apelin signali…	Human Diseases;Cellular Processes;Organismal Systems;Organismal Systems;Environmental Information Processing;Environmental Information Processing;Human Diseases;Organismal Systems;Human Diseases;Organismal Systems;Organismal Systems;Organismal Systems;Organismal Systems;Organismal Systems;Environmental Information Processing
XM_004001830.2 : NT5C1A : XP_004001879.1	XM_004001830.2	NT5C1A	1.22655	no	up	0.818283	no	XP_004001879.1	1.08	yes	up	0.6	yes	GO:0009117;GO:0016311;GO:0009128;GO:0000166;GO:0008253;GO:0000287;GO:0005829	nucleotide metabolic process;dephosphorylation;purine nucleoside monophosphate catabolic process;nucleotide binding;5'-nucleotidase activity;magnesium ion binding;cytosol	biological_process;biological_process;biological_process;molecular_function;molecular_function;molecular_function;cellular_component	ko00240;ko00760;ko00230	Pyrimidine metabolism;Nicotinate and nicotinamide metabolism;Purine metabolism	Metabolism;Metabolism;Metabolism
XM_012184823.2 : RBM26 : XP_004012242.1	XM_012184823.2	RBM26	1.4115	no	up	0.766115	no	XP_004012242.1	0.92	yes	down	0.02	yes	GO:0006397;GO:0046872;GO:0000166;GO:0003676;GO:0003723	mRNA processing;metal ion binding;nucleotide binding;nucleic acid binding;RNA binding	biological_process;molecular_function;molecular_function;molecular_function;molecular_function	.	.	.
XM_015099796.1 : NELFCD : XP_014955282.1	XM_015099796.1	NELFCD	1.02377	no	up	0.941309	no	XP_014955282.1	0.95	yes	down	0.43	yes	GO:0045892;GO:0005634	negative regulation of transcription, DNA-templated;nucleus	biological_process;cellular_component	.	.	.
XM_015093634.1 : EPB41 : XP_014949128.1	XM_015093634.1	EPB41	0.466368	yes	down	0.205566	no	XP_014949128.1	0.97	yes	down	0.41	yes	GO:0008092;GO:0005634;GO:0030863;GO:0030054;GO:0005938;GO:0005545;GO:0005516;GO:0005856;GO:0003779;GO:0005886;GO:0019898;GO:0032092;GO:0030866;GO:0005198	cytoskeletal protein binding;nucleus;cortical cytoskeleton;cell junction;cell cortex;1-phosphatidylinositol binding;calmodulin binding;cytoskeleton;actin binding;plasma membrane;extrinsic component of membrane;positive regulation of protein binding;cortical actin cytoskeleton organization;structural molecule activity	molecular_function;cellular_component;cellular_component;cellular_component;cellular_component;molecular_function;molecular_function;cellular_component;molecular_function;cellular_component;cellular_component;biological_process;biological_process;molecular_function	.	.	.
XM_004014615.3 : NCOA5 : XP_004014664.1	XM_004014615.3	NCOA5	2.44674	yes	up	0.157312	no	XP_004014664.1	0.95	yes	down	0.38	yes	GO:0005615;GO:0003723;GO:0003682;GO:0015629;GO:0046627;GO:0005634;GO:0042593	extracellular space;RNA binding;chromatin binding;actin cytoskeleton;negative regulation of insulin receptor signaling pathway;nucleus;glucose homeostasis	cellular_component;molecular_function;molecular_function;cellular_component;biological_process;cellular_component;biological_process	.	.	.
XM_012174899.2 : MYBPC1 : XP_012030303.1	XM_012174899.2	MYBPC1	2.20604	yes	up	0.214628	no	XP_012030303.1	0.9	yes	down	0.75	yes	GO:0006936;GO:0030016;GO:0031432	muscle contraction;myofibril;titin binding	biological_process;cellular_component;molecular_function	.	.	.
XM_012182857.2 : ARHGAP18 : XP_004011359.1	XM_012182857.2	ARHGAP18	1.55194	no	up	0.441106	no	XP_004011359.1	1.07	yes	up	0.14	yes	GO:0005096;GO:0005737;GO:0007264;GO:0043547;GO:0030833;GO:2000145;GO:0008360;GO:0051056	GTPase activator activity;cytoplasm;small GTPase mediated signal transduction;positive regulation of GTPase activity;regulation of actin filament polymerization;regulation of cell motility;regulation of cell shape;regulation of small GTPase mediated signal transduction	molecular_function;cellular_component;biological_process;biological_process;biological_process;biological_process;biological_process;biological_process	.	.	.
XM_012102158.2 : DPP3 : XP_004019748.2	XM_012102158.2	DPP3	1.44654	no	up	0.648748	no	XP_004019748.2	1.03	yes	up	0.29	yes	GO:0008239;GO:0005886;GO:0008270;GO:0070062;GO:0046872;GO:0005737;GO:0006508;GO:0005654	dipeptidyl-peptidase activity;plasma membrane;zinc ion binding;extracellular exosome;metal ion binding;cytoplasm;proteolysis;nucleoplasm	molecular_function;cellular_component;molecular_function;cellular_component;molecular_function;cellular_component;biological_process;cellular_component	.	.	.
XM_015101698.1 : PITPNB : XP_014957185.1	XM_015101698.1	PITPNB	0.78854	no	down	0.752455	no	XP_014957185.1	1.02	yes	up	0.32	yes	GO:0070062;GO:0008289;GO:0006810;GO:0005794	extracellular exosome;lipid binding;transport;Golgi apparatus	cellular_component;molecular_function;biological_process;cellular_component	.	.	.
XM_004017065.3 : TARS : XP_004017114.1	XM_004017065.3	TARS	0.873985	no	down	0.816688	no	XP_004017114.1	0.97	yes	down	0.07	yes	GO:0003723;GO:0005524;GO:0004829;GO:0005737;GO:0006435;GO:0070062;GO:0015629	RNA binding;ATP binding;threonine-tRNA ligase activity;cytoplasm;threonyl-tRNA aminoacylation;extracellular exosome;actin cytoskeleton	molecular_function;molecular_function;molecular_function;cellular_component;biological_process;cellular_component;cellular_component	ko00970	Aminoacyl-tRNA biosynthesis	Genetic Information Processing
XM_004012636.2 : ACADVL : XP_004012685.1	XM_004012636.2	ACADVL	0.943156	no	down	0.938436	no	XP_004012685.1	0.96	yes	down	0.81	yes	GO:0000062;GO:0042645;GO:0017099;GO:0052890;GO:0090181;GO:0009055;GO:0005730;GO:0045717;GO:0005739;GO:0005743;GO:0030855;GO:0055088;GO:0001659;GO:0033539;GO:0042760;GO:0046322;GO:0050660	fatty-acyl-CoA binding;mitochondrial nucleoid;very-long-chain-acyl-CoA dehydrogenase activity;oxidoreductase activity, acting on the CH-CH group of donors, with a flavin as acceptor;regulation of cholesterol metabolic process;electron transfer activity;nucleolus;negative regulation of fatty acid biosynthetic process;mitochondrion;mitochondrial inner membrane;epithelial cell differentiation;lipid …	molecular_function;cellular_component;molecular_function;molecular_function;biological_process;molecular_function;cellular_component;biological_process;cellular_component;cellular_component;biological_process;biological_process;biological_process;biological_process;biological_process;biological_process;molecular_function	ko00071	Fatty acid degradation	Metabolism
XM_004012926.2 : ATP6V0A1 : XP_004012976.1	XM_004012926.2	ATP6V0A1	1	no	down	1	no	XP_004012976.1	1.14	yes	up	0.04	yes	GO:0000220;GO:0070062;GO:0051117;GO:1901998;GO:0005794;GO:0005886;GO:0015991;GO:0005654;GO:0015078;GO:0016021	vacuolar proton-transporting V-type ATPase, V0 domain;extracellular exosome;ATPase binding;toxin transport;Golgi apparatus;plasma membrane;ATP hydrolysis coupled proton transport;nucleoplasm;proton transmembrane transporter activity;integral component of membrane	cellular_component;cellular_component;molecular_function;biological_process;cellular_component;cellular_component;biological_process;cellular_component;molecular_function;cellular_component	ko05323;ko05165;ko05152;ko00190;ko04145;ko04966;ko04721;ko04142	Rheumatoid arthritis;Human papillomavirus infection;Tuberculosis;Oxidative phosphorylation;Phagosome;Collecting duct acid secretion;Synaptic vesicle cycle;Lysosome	Human Diseases;Human Diseases;Human Diseases;Metabolism;Cellular Processes;Organismal Systems;Organismal Systems;Cellular Processes
XM_004017776.3 : C18H15orf40 : XP_004017825.2	XM_004017776.3	C18H15orf40	0.976797	no	down	0.992315	no	XP_004017825.2	1.14	yes	up	0.63	yes	.	.	.	.	.	.
NM_001009287.1 : LGALS1 : NP_001009287.1	NM_001009287.1	LGALS1	1.02185	no	up	0.941303	no	NP_001009287.1	1.05	yes	up	0.35	yes	GO:0007165;GO:0002317;GO:0046598;GO:0006915;GO:0043123;GO:0005615;GO:0031295;GO:0005622;GO:0030246;GO:0070062;GO:0045445	signal transduction;plasma cell differentiation;positive regulation of viral entry into host cell;apoptotic process;positive regulation of I-kappaB kinase/NF-kappaB signaling;extracellular space;T cell costimulation;intracellular;carbohydrate binding;extracellular exosome;myoblast differentiation	biological_process;biological_process;biological_process;biological_process;biological_process;cellular_component;biological_process;cellular_component;molecular_function;cellular_component;biological_process	.	.	.
XM_004015024.2 : COQ9 : XP_004015073.1	XM_004015024.2	COQ9	0.903254	no	down	0.852694	no	XP_004015073.1	1.03	yes	up	0.81	yes	GO:0042803;GO:0006120;GO:0005743;GO:0006744;GO:0008289	protein homodimerization activity;mitochondrial electron transport, NADH to ubiquinone;mitochondrial inner membrane;ubiquinone biosynthetic process;lipid binding	molecular_function;biological_process;cellular_component;biological_process;molecular_function	.	.	.
XM_015104810.1 : RBBP7 : XP_014960296.1	XM_015104810.1	RBBP7	0.962114	no	down	0.96652	no	XP_014960296.1	0.97	yes	down	0.22	yes	GO:0070370;GO:0006260;GO:0006351;GO:0030308;GO:0000122;GO:0005634;GO:0016581;GO:0035098;GO:0003723	cellular heat acclimation;DNA replication;transcription, DNA-templated;negative regulation of cell growth;negative regulation of transcription by RNA polymerase II;nucleus;NuRD complex;ESC/E(Z) complex;RNA binding	biological_process;biological_process;biological_process;biological_process;biological_process;cellular_component;cellular_component;cellular_component;molecular_function	.	.	.
XM_012104350.2 : CORO1A : XP_011959741.1	XM_012104350.2	CORO1A	0.127326	yes	down	1	no	XP_011959741.1	1.08	yes	up	0.64	yes	GO:0048873;GO:0006816;GO:0051279;GO:0032796;GO:0001845;GO:0031589;GO:0015629;GO:0005769;GO:0030864;GO:0030595;GO:0030670;GO:0005911;GO:0043320;GO:0051126;GO:0005884;GO:0070062;GO:0043524;GO:0042102;GO:0001772;GO:0043548;GO:0003785;GO:0007015;GO:0042803;GO:0005829;GO:0030027;GO:0030036;GO:0008360;GO:0008022;GO:0030335;GO:0030424;GO:0038180;GO:0061502;GO:0043029;GO:0032036;GO:0001891;GO:0031339;GO:…	homeostasis of number of cells within a tissue;calcium ion transport;regulation of release of sequestered calcium ion into cytosol;uropod organization;phagolysosome assembly;cell-substrate adhesion;actin cytoskeleton;early endosome;cortical actin cytoskeleton;leukocyte chemotaxis;phagocytic vesicle membrane;cell-cell junction;natural killer cell degranulation;negative regulation of actin nucleati…	biological_process;biological_process;biological_process;biological_process;biological_process;biological_process;cellular_component;cellular_component;cellular_component;biological_process;cellular_component;cellular_component;biological_process;biological_process;cellular_component;cellular_component;biological_process;biological_process;cellular_component;molecular_function;molecular_function;…	ko04145;ko05152	Phagosome;Tuberculosis	Cellular Processes;Human Diseases
XM_012105797.2 : PCM1 : XP_011961200.1	XM_012105797.2	PCM1	0.947271	no	down	0.979971	no	XP_011961200.1	0.98	yes	down	0.71	yes	GO:0022027;GO:0000242;GO:0034451;GO:0035735;GO:0031122;GO:0097150;GO:0034454;GO:0005814;GO:0090316;GO:0031965;GO:0001764;GO:0071539;GO:0036064;GO:0050768	interkinetic nuclear migration;pericentriolar material;centriolar satellite;intraciliary transport involved in cilium assembly;cytoplasmic microtubule organization;neuronal stem cell population maintenance;microtubule anchoring at centrosome;centriole;positive regulation of intracellular protein transport;nuclear membrane;neuron migration;protein localization to centrosome;ciliary basal body;nega…	biological_process;cellular_component;cellular_component;biological_process;biological_process;biological_process;biological_process;cellular_component;biological_process;cellular_component;biological_process;biological_process;cellular_component;biological_process	.	.	.
NM_001161882.1 : AK1 : NP_001155354.1	NM_001161882.1	AK1	1	no	down	1	no	NP_001155354.1	1.06	yes	up	0.61	yes	GO:0009142;GO:0005886;GO:0004550;GO:0001520;GO:0007050;GO:0046033;GO:0070062;GO:0006172;GO:0004017;GO:0005524;GO:0005737;GO:0046034;GO:0006165	nucleoside triphosphate biosynthetic process;plasma membrane;nucleoside diphosphate kinase activity;outer dense fiber;cell cycle arrest;AMP metabolic process;extracellular exosome;ADP biosynthetic process;adenylate kinase activity;ATP binding;cytoplasm;ATP metabolic process;nucleoside diphosphate phosphorylation	biological_process;cellular_component;molecular_function;cellular_component;biological_process;biological_process;cellular_component;biological_process;molecular_function;molecular_function;cellular_component;biological_process;biological_process	ko00230;ko00730	Purine metabolism;Thiamine metabolism	Metabolism;Metabolism
XM_012174900.2 : MYBPC1 : XP_012030301.1	XM_012174900.2	MYBPC1	2.16717	yes	up	0.210097	no	XP_012030301.1	1.02	yes	up	0.87	yes	GO:0006936;GO:0030016;GO:0031432	muscle contraction;myofibril;titin binding	biological_process;cellular_component;molecular_function	.	.	.
XM_004006009.2 : SRSF7 : XP_012028844.1	XM_004006009.2	SRSF7	0.871691	no	down	0.815702	no	XP_012028844.1	0.94	yes	down	0.45	yes	GO:0008270;GO:0070062;GO:0006397;GO:0048025;GO:0003676;GO:0000166;GO:0008380;GO:0051028;GO:0005654;GO:0005737	zinc ion binding;extracellular exosome;mRNA processing;negative regulation of mRNA splicing, via spliceosome;nucleic acid binding;nucleotide binding;RNA splicing;mRNA transport;nucleoplasm;cytoplasm	molecular_function;cellular_component;biological_process;biological_process;molecular_function;molecular_function;biological_process;biological_process;cellular_component;cellular_component	ko05168;ko03040	Herpes simplex infection;Spliceosome	Human Diseases;Genetic Information Processing
XM_012185625.2 : DVL2 : XP_012041015.1	XM_012185625.2	DVL2	1.06248	no	up	0.892995	no	XP_012041015.1	1.02	yes	up	0.9	yes	GO:0045177;GO:0005886;GO:0005829;GO:0030136;GO:0090179;GO:0044340;GO:0051091;GO:0061098;GO:0043547;GO:0030674;GO:0090263;GO:0043621;GO:0022007;GO:0043507;GO:0048365;GO:0019904;GO:0060070;GO:0042802;GO:0005109;GO:0019901;GO:0034613;GO:0005634;GO:0051259;GO:0007379;GO:0006366;GO:0035556;GO:0090103;GO:0003151	apical part of cell;plasma membrane;cytosol;clathrin-coated vesicle;planar cell polarity pathway involved in neural tube closure;canonical Wnt signaling pathway involved in regulation of cell proliferation;positive regulation of DNA binding transcription factor activity;positive regulation of protein tyrosine kinase activity;positive regulation of GTPase activity;protein binding, bridging;positiv…	cellular_component;cellular_component;cellular_component;cellular_component;biological_process;biological_process;biological_process;biological_process;biological_process;molecular_function;biological_process;molecular_function;biological_process;biological_process;molecular_function;molecular_function;biological_process;molecular_function;molecular_function;molecular_function;biological_process;…	ko05226;ko05225;ko05200;ko04550;ko04916;ko05165;ko04934;ko05166;ko04330;ko04150;ko04310;ko05224;ko04390;ko05217	Gastric cancer;Hepatocellular carcinoma;Pathways in cancer;Signaling pathways regulating pluripotency of stem cells;Melanogenesis;Human papillomavirus infection;Cushing syndrome;HTLV-I infection;Notch signaling pathway;mTOR signaling pathway;Wnt signaling pathway;Breast cancer;Hippo signaling pathway;Basal cell carcinoma	Human Diseases;Human Diseases;Human Diseases;Cellular Processes;Organismal Systems;Human Diseases;Human Diseases;Human Diseases;Environmental Information Processing;Environmental Information Processing;Environmental Information Processing;Human Diseases;Environmental Information Processing;Human Diseases
XM_015099136.1 : NUCKS1 : XP_014954622.1	XM_015099136.1	NUCKS1	1.44963	no	up	1	no	XP_014954622.1	0.9	yes	down	0.12	yes	GO:0005737;GO:0045944;GO:0046628;GO:0006366;GO:0042593;GO:0005634	cytoplasm;positive regulation of transcription by RNA polymerase II;positive regulation of insulin receptor signaling pathway;transcription by RNA polymerase II;glucose homeostasis;nucleus	cellular_component;biological_process;biological_process;biological_process;biological_process;cellular_component	ko03420	Nucleotide excision repair	Genetic Information Processing
XM_012174911.2 : MYBPC1 : XP_012030291.1	XM_012174911.2	MYBPC1	0.859834	no	down	0.804525	no	XP_012030291.1	1.03	yes	up	0.87	yes	GO:0006936;GO:0030016;GO:0031432	muscle contraction;myofibril;titin binding	biological_process;cellular_component;molecular_function	.	.	.
XM_015091869.1 : MEAF6 : XP_014947354.1	XM_015091869.1	MEAF6	0.660182	no	down	1	no	XP_014947354.1	0.96	yes	down	0.71	yes	GO:0043981;GO:0044154;GO:0005737;GO:0043968;GO:0006355;GO:0006351;GO:0070776;GO:0035267;GO:0043984;GO:0043982;GO:0005730;GO:0043983;GO:0005813	histone H4-K5 acetylation;histone H3-K14 acetylation;cytoplasm;histone H2A acetylation;regulation of transcription, DNA-templated;transcription, DNA-templated;MOZ/MORF histone acetyltransferase complex;NuA4 histone acetyltransferase complex;histone H4-K16 acetylation;histone H4-K8 acetylation;nucleolus;histone H4-K12 acetylation;centrosome	biological_process;biological_process;cellular_component;biological_process;biological_process;biological_process;cellular_component;cellular_component;biological_process;biological_process;cellular_component;biological_process;cellular_component	.	.	.
XM_012174673.2 : STAC3 : XP_004006600.1	XM_012174673.2	STAC3	1.23187	no	up	0.715643	no	XP_004006600.1	0.99	yes	down	0.76	yes	GO:0042802;GO:0048741;GO:0005622;GO:0046872;GO:0035556;GO:0003009;GO:0007274	identical protein binding;skeletal muscle fiber development;intracellular;metal ion binding;intracellular signal transduction;skeletal muscle contraction;neuromuscular synaptic transmission	molecular_function;biological_process;cellular_component;molecular_function;biological_process;biological_process;biological_process	ko04013	MAPK signaling pathway - fly	Environmental Information Processing
XM_012184129.2 : PDP1 : XP_014953412.1	XM_012184129.2	PDP1	0.966639	no	down	0.984095	no	XP_014953412.1	0.95	yes	down	0.09	yes	GO:0046872;GO:0035970;GO:0004722;GO:0005509	metal ion binding;peptidyl-threonine dephosphorylation;protein serine/threonine phosphatase activity;calcium ion binding	molecular_function;biological_process;molecular_function;molecular_function	.	.	.
XM_004005617.3 : ENG : XP_004005666.1	XM_004005617.3	ENG	1.28533	no	up	0.617382	no	XP_004005666.1	0.97	yes	down	0.71	yes	GO:0001525;GO:0007155;GO:0034713;GO:0007179;GO:0005539;GO:0016021;GO:0005114	angiogenesis;cell adhesion;type I transforming growth factor beta receptor binding;transforming growth factor beta receptor signaling pathway;glycosaminoglycan binding;integral component of membrane;type II transforming growth factor beta receptor binding	biological_process;biological_process;molecular_function;biological_process;molecular_function;cellular_component;molecular_function	.	.	.
XM_012100691.2 : KLC4 : XP_004018888.1	XM_012100691.2	KLC4	1.00635	no	up	0.96198	no	XP_004018888.1	1	yes	down	0.99	yes	GO:0003777;GO:0005874;GO:0005871;GO:0005737	microtubule motor activity;microtubule;kinesin complex;cytoplasm	molecular_function;cellular_component;cellular_component;cellular_component	ko05132	Salmonella infection	Human Diseases
XR_001024470.2 : TSNAX : XP_004021403.1	XR_001024470.2	TSNAX	1.03652	no	up	0.954047	no	XP_004021403.1	1.01	yes	up	0.79	yes	GO:0005634;GO:0005737;GO:0043565	nucleus;cytoplasm;sequence-specific DNA binding	cellular_component;cellular_component;molecular_function	.	.	.
XM_012187342.2 : KIF1B : XP_004013781.1	XM_012187342.2	KIF1B	0.444507	yes	down	0.427106	no	XP_004013781.1	1	yes	down	0.92	yes	GO:0005871;GO:0005524;GO:0007270;GO:0008089;GO:0003777;GO:0007018;GO:0016887;GO:0047497;GO:0030705;GO:0030659;GO:0008017;GO:0007274;GO:0005739	kinesin complex;ATP binding;neuron-neuron synaptic transmission;anterograde axonal transport;microtubule motor activity;microtubule-based movement;ATPase activity;mitochondrion transport along microtubule;cytoskeleton-dependent intracellular transport;cytoplasmic vesicle membrane;microtubule binding;neuromuscular synaptic transmission;mitochondrion	cellular_component;molecular_function;biological_process;biological_process;molecular_function;biological_process;molecular_function;biological_process;biological_process;cellular_component;molecular_function;biological_process;cellular_component	.	.	.
XM_012095567.2 : HMBS : XP_011950958.1	XM_012095567.2	HMBS	0.359474	yes	down	0.39257	no	XP_011950958.1	1.07	yes	up	0.12	yes	GO:0004418;GO:0006782;GO:0018160	hydroxymethylbilane synthase activity;protoporphyrinogen IX biosynthetic process;peptidyl-pyrromethane cofactor linkage	molecular_function;biological_process;biological_process	ko00860	Porphyrin and chlorophyll metabolism	Metabolism
XM_012174905.2 : MYBPC1 : XP_012030303.1	XM_012174905.2	MYBPC1	2.10477	yes	up	0.233943	no	XP_012030303.1	0.9	yes	down	0.75	yes	GO:0006936;GO:0030016;GO:0031432	muscle contraction;myofibril;titin binding	biological_process;cellular_component;molecular_function	.	.	.
XM_015095381.1 : UBE2H : XP_004008106.1	XM_015095381.1	UBE2H	0.939107	no	down	0.933129	no	XP_004008106.1	0.98	yes	down	0.84	yes	GO:0061631;GO:0031625;GO:0005524;GO:0005737;GO:0006511;GO:0070979;GO:0061630;GO:0070936;GO:0043161	ubiquitin conjugating enzyme activity;ubiquitin protein ligase binding;ATP binding;cytoplasm;ubiquitin-dependent protein catabolic process;protein K11-linked ubiquitination;ubiquitin protein ligase activity;protein K48-linked ubiquitination;proteasome-mediated ubiquitin-dependent protein catabolic process	molecular_function;molecular_function;molecular_function;cellular_component;biological_process;biological_process;molecular_function;biological_process;biological_process	ko04120	Ubiquitin mediated proteolysis	Genetic Information Processing
XM_004006723.3 : PVALB : XP_012030410.1	XM_004006723.3	PVALB	1.38864	no	up	1	no	XP_012030410.1	0.84	yes	down	0.11	yes	GO:0005737;GO:0005509;GO:0070062;GO:0030424	cytoplasm;calcium ion binding;extracellular exosome;axon	cellular_component;molecular_function;cellular_component;cellular_component	ko04261;ko04218;ko04270;ko04020;ko04114;ko04371;ko04744;ko04910;ko04070;ko04912;ko04916	Adrenergic signaling in cardiomyocytes;Cellular senescence;Vascular smooth muscle contraction;Calcium signaling pathway;Oocyte meiosis;Apelin signaling pathway;Phototransduction;Insulin signaling pathway;Phosphatidylinositol signaling system;GnRH signaling pathway;Melanogenesis	Organismal Systems;Cellular Processes;Organismal Systems;Environmental Information Processing;Cellular Processes;Environmental Information Processing;Organismal Systems;Organismal Systems;Environmental Information Processing;Organismal Systems;Organismal Systems
XM_012095436.2 : PPP2R1B : XP_004016059.1	XM_012095436.2	PPP2R1B	3.30802	yes	up	1	no	XP_004016059.1	1.03	yes	up	0.35	yes	GO:0070062;GO:0060561;GO:0045121;GO:2001241	extracellular exosome;apoptotic process involved in morphogenesis;membrane raft;positive regulation of extrinsic apoptotic signaling pathway in absence of ligand	cellular_component;biological_process;cellular_component;biological_process	ko04730;ko05165;ko04071;ko05142;ko04151;ko04261;ko04152;ko04350;ko05160;ko04530;ko04114;ko04390;ko03015;ko04728	Long-term depression;Human papillomavirus infection;Sphingolipid signaling pathway;Chagas disease (American trypanosomiasis);PI3K-Akt signaling pathway;Adrenergic signaling in cardiomyocytes;AMPK signaling pathway;TGF-beta signaling pathway;Hepatitis C;Tight junction;Oocyte meiosis;Hippo signaling pathway;mRNA surveillance pathway;Dopaminergic synapse	Organismal Systems;Human Diseases;Environmental Information Processing;Human Diseases;Environmental Information Processing;Organismal Systems;Environmental Information Processing;Environmental Information Processing;Human Diseases;Cellular Processes;Cellular Processes;Environmental Information Processing;Genetic Information Processing;Organismal Systems
XM_004010676.3 : EXOC5 : XP_004010725.1	XM_004010676.3	EXOC5	0.854162	no	down	0.779732	no	XP_004010725.1	1	yes	down	0.99	yes	GO:0047485;GO:0048278;GO:0006887;GO:0005737;GO:0017160	protein N-terminus binding;vesicle docking;exocytosis;cytoplasm;Ral GTPase binding	molecular_function;biological_process;biological_process;cellular_component;molecular_function	.	.	.
XM_012183211.1 : PLG : XP_012038601.1	XM_012183211.1	PLG	inf	yes	up	1	no	XP_012038601.1	0.97	yes	down	0.52	yes	GO:0045445;GO:0042246;GO:0005576;GO:0019897;GO:0007596;GO:0060716;GO:0016021;GO:0004252;GO:0071674;GO:0060707;GO:0046716;GO:0006508;GO:0042730;GO:0048771	myoblast differentiation;tissue regeneration;extracellular region;extrinsic component of plasma membrane;blood coagulation;labyrinthine layer blood vessel development;integral component of membrane;serine-type endopeptidase activity;mononuclear cell migration;trophoblast giant cell differentiation;muscle cell cellular homeostasis;proteolysis;fibrinolysis;tissue remodeling	biological_process;biological_process;cellular_component;cellular_component;biological_process;biological_process;cellular_component;molecular_function;biological_process;biological_process;biological_process;biological_process;biological_process;biological_process	ko05164;ko05150;ko04610;ko04080	Influenza A;Staphylococcus aureus infection;Complement and coagulation cascades;Neuroactive ligand-receptor interaction	Human Diseases;Human Diseases;Organismal Systems;Environmental Information Processing
XM_015096492.1 : SLAIN2 : XP_014951977.1	XM_015096492.1	SLAIN2	0.852065	no	down	0.786216	no	XP_014951977.1	1.04	yes	up	0.48	yes	GO:0005813;GO:0031113;GO:0031116;GO:0031122;GO:0007020;GO:0005829;GO:0035371;GO:0015630;GO:0005737	centrosome;regulation of microtubule polymerization;positive regulation of microtubule polymerization;cytoplasmic microtubule organization;microtubule nucleation;cytosol;microtubule plus-end;microtubule cytoskeleton;cytoplasm	cellular_component;biological_process;biological_process;biological_process;biological_process;cellular_component;cellular_component;cellular_component;cellular_component	.	.	.
XM_012174913.2 : MYBPC1 : XP_012030301.1	XM_012174913.2	MYBPC1	1.76338	no	up	0.386787	no	XP_012030301.1	1.02	yes	up	0.87	yes	GO:0006936;GO:0030016;GO:0031432	muscle contraction;myofibril;titin binding	biological_process;cellular_component;molecular_function	.	.	.
XM_012179650.2 : RAP1GDS1 : XP_012035039.1	XM_012179650.2	RAP1GDS1	-inf	yes	down	1	no	XP_012035039.1	1.04	yes	up	0.75	yes	GO:0051561;GO:0005829;GO:0032471;GO:0043547;GO:0007264;GO:0005739;GO:0070062;GO:0005783	positive regulation of mitochondrial calcium ion concentration;cytosol;negative regulation of endoplasmic reticulum calcium ion concentration;positive regulation of GTPase activity;small GTPase mediated signal transduction;mitochondrion;extracellular exosome;endoplasmic reticulum	biological_process;cellular_component;biological_process;biological_process;biological_process;cellular_component;cellular_component;cellular_component	.	.	.
XM_015104431.1 : PPP3CB : XP_014959921.1	XM_015104431.1	PPP3CB	0.762596	no	down	0.646817	no	XP_014959921.1	1.12	yes	up	0.15	yes	GO:0030018;GO:0019899;GO:0005509;GO:0034097;GO:0030217;GO:0033192;GO:0006470;GO:0031987;GO:0043029;GO:0045944;GO:0006468;GO:0046983;GO:0008144;GO:0001915;GO:0035690;GO:0030315;GO:0035176;GO:0030346;GO:0033173;GO:0005516;GO:0007507;GO:0001946;GO:0035774;GO:0017156;GO:0005955	Z disc;enzyme binding;calcium ion binding;response to cytokine;T cell differentiation;calmodulin-dependent protein phosphatase activity;protein dephosphorylation;locomotion involved in locomotory behavior;T cell homeostasis;positive regulation of transcription by RNA polymerase II;protein phosphorylation;protein dimerization activity;drug binding;negative regulation of T cell mediated cytotoxicit…	cellular_component;molecular_function;molecular_function;biological_process;biological_process;molecular_function;biological_process;biological_process;biological_process;biological_process;biological_process;molecular_function;molecular_function;biological_process;biological_process;cellular_component;biological_process;molecular_function;biological_process;molecular_function;biological_process;…	ko05167;ko05010;ko04662;ko04380;ko04720;ko04360;ko04724;ko04922;ko05166;ko04728;ko04020;ko04010;ko04650;ko04114;ko04310;ko05014;ko04921;ko05152;ko04218;ko04658;ko04659;ko04370;ko04022;ko04660;ko04924;ko05031	Kaposi sarcoma-associated herpesvirus infection;Alzheimer disease;B cell receptor signaling pathway;Osteoclast differentiation;Long-term potentiation;Axon guidance;Glutamatergic synapse;Glucagon signaling pathway;HTLV-I infection;Dopaminergic synapse;Calcium signaling pathway;MAPK signaling pathway;Natural killer cell mediated cytotoxicity;Oocyte meiosis;Wnt signaling pathway;Amyotrophic lateral …	Human Diseases;Human Diseases;Organismal Systems;Organismal Systems;Organismal Systems;Organismal Systems;Organismal Systems;Organismal Systems;Human Diseases;Organismal Systems;Environmental Information Processing;Environmental Information Processing;Organismal Systems;Cellular Processes;Environmental Information Processing;Human Diseases;Organismal Systems;Human Diseases;Cellular Processes;Orga…
XM_012166228.2 : MAPRE3 : XP_014949748.1	XM_012166228.2	MAPRE3	0.592978	no	down	0.620494	no	XP_014949748.1	0.97	yes	down	0.11	yes	GO:0045893;GO:0008017;GO:0030496;GO:0048471;GO:0035371;GO:0005881;GO:0045737;GO:1903033	positive regulation of transcription, DNA-templated;microtubule binding;midbody;perinuclear region of cytoplasm;microtubule plus-end;cytoplasmic microtubule;positive regulation of cyclin-dependent protein serine/threonine kinase activity;positive regulation of microtubule plus-end binding	biological_process;molecular_function;cellular_component;cellular_component;cellular_component;cellular_component;biological_process;biological_process	.	.	.
XM_004004266.3 : HINT2 : XP_004004314.1	XM_004004266.3	HINT2	0.663645	no	down	0.650609	no	XP_004004314.1	0.96	yes	down	0.58	yes	GO:0005739;GO:0016787;GO:0006694;GO:0006915;GO:0000166;GO:0005730	mitochondrion;hydrolase activity;steroid biosynthetic process;apoptotic process;nucleotide binding;nucleolus	cellular_component;molecular_function;biological_process;biological_process;molecular_function;cellular_component	.	.	.
XM_004015353.3 : RPL18 : XP_004015402.1	XM_004015353.3	RPL18	0.967346	no	down	0.972488	no	XP_004015402.1	1	yes	down	0.97	yes	GO:0003735;GO:0005730;GO:0003723;GO:0022625;GO:0005925;GO:0016020;GO:0006412	structural constituent of ribosome;nucleolus;RNA binding;cytosolic large ribosomal subunit;focal adhesion;membrane;translation	molecular_function;cellular_component;molecular_function;cellular_component;cellular_component;cellular_component;biological_process	ko03010	Ribosome	Genetic Information Processing
XM_004018398.2 : PBRM1 : XP_011955337.1	XM_004018398.2	PBRM1	0.361677	yes	down	0.206335	no	XP_011955337.1	0.96	yes	down	0.42	yes	GO:0043044;GO:0000776;GO:0008285;GO:0007507;GO:0003682;GO:0005654;GO:0003677;GO:0006338;GO:0006368;GO:0006337;GO:0001890;GO:0016586;GO:0015616	ATP-dependent chromatin remodeling;kinetochore;negative regulation of cell proliferation;heart development;chromatin binding;nucleoplasm;DNA binding;chromatin remodeling;transcription elongation from RNA polymerase II promoter;nucleosome disassembly;placenta development;RSC-type complex;DNA translocase activity	biological_process;cellular_component;biological_process;biological_process;molecular_function;cellular_component;molecular_function;biological_process;biological_process;biological_process;biological_process;cellular_component;molecular_function	ko05225	Hepatocellular carcinoma	Human Diseases
XM_012179889.2 : GNPDA2 : XP_004009851.1	XM_012179889.2	GNPDA2	0.437566	yes	down	0.439477	no	XP_004009851.1	0.97	yes	down	0.32	yes	GO:0005634;GO:0006044;GO:0005975;GO:0016787;GO:0004342;GO:0005737	nucleus;N-acetylglucosamine metabolic process;carbohydrate metabolic process;hydrolase activity;glucosamine-6-phosphate deaminase activity;cytoplasm	cellular_component;biological_process;biological_process;molecular_function;molecular_function;cellular_component	ko00520	Amino sugar and nucleotide sugar metabolism	Metabolism
XM_015096901.1 : NDRG2 : XP_014952389.1	XM_015096901.1	NDRG2	1.04431	no	up	0.901162	no	XP_014952389.1	1.07	yes	up	0.49	yes	GO:0005794;GO:0005829;GO:0016055;GO:0048662;GO:0048471;GO:0007399;GO:0010574;GO:0021762;GO:0090361;GO:0005815;GO:0005813;GO:0070062;GO:0070373;GO:0005515;GO:0030154;GO:0005737;GO:0001818;GO:0030426;GO:0007165;GO:0005654	Golgi apparatus;cytosol;Wnt signaling pathway;negative regulation of smooth muscle cell proliferation;perinuclear region of cytoplasm;nervous system development;regulation of vascular endothelial growth factor production;substantia nigra development;regulation of platelet-derived growth factor production;microtubule organizing center;centrosome;extracellular exosome;negative regulation of ERK1 an…	cellular_component;cellular_component;biological_process;biological_process;cellular_component;biological_process;biological_process;biological_process;biological_process;cellular_component;cellular_component;cellular_component;biological_process;molecular_function;biological_process;cellular_component;biological_process;cellular_component;biological_process;cellular_component	.	.	.
XM_004012750.3 : LOC101102072 : XP_012041249.1	XM_004012750.3	LOC101102072	0.73388	no	down	0.777354	no	XP_012041249.1	1.01	yes	up	0.82	yes	GO:0005634;GO:0006163;GO:0009142;GO:0006228;GO:0006241;GO:0005524;GO:0030154;GO:0005737;GO:0046872;GO:0005622;GO:0004550;GO:0005886;GO:0007399;GO:0042981;GO:0006165;GO:0006183;GO:0006220;GO:0006897	nucleus;purine nucleotide metabolic process;nucleoside triphosphate biosynthetic process;UTP biosynthetic process;CTP biosynthetic process;ATP binding;cell differentiation;cytoplasm;metal ion binding;intracellular;nucleoside diphosphate kinase activity;plasma membrane;nervous system development;regulation of apoptotic process;nucleoside diphosphate phosphorylation;GTP biosynthetic process;pyrimid…	cellular_component;biological_process;biological_process;biological_process;biological_process;molecular_function;biological_process;cellular_component;molecular_function;cellular_component;molecular_function;cellular_component;biological_process;biological_process;biological_process;biological_process;biological_process;biological_process	ko00240;ko00230;ko00983	Pyrimidine metabolism;Purine metabolism;Drug metabolism - other enzymes	Metabolism;Metabolism;Metabolism
NM_001009799.1 : SERPINA1 : NP_001009799.1	NM_001009799.1	SERPINA1	inf	yes	up	1	no	NP_001009799.1	1.04	yes	up	0.52	yes	GO:0005783;GO:0070062;GO:0042802;GO:0005794;GO:0010951;GO:0004867;GO:0005615;GO:0002020	endoplasmic reticulum;extracellular exosome;identical protein binding;Golgi apparatus;negative regulation of endopeptidase activity;serine-type endopeptidase inhibitor activity;extracellular space;protease binding	cellular_component;cellular_component;molecular_function;cellular_component;biological_process;molecular_function;cellular_component;molecular_function	ko04610	Complement and coagulation cascades	Organismal Systems
XM_004011781.2 : ENY2 : XP_004011831.1	XM_004011781.2	ENY2	0.74992	no	down	0.614814	no	XP_004011831.1	1.01	yes	up	0.91	yes	GO:0030374;GO:0016578;GO:0003713;GO:0016973;GO:0006368;GO:0015031;GO:0003682;GO:0071819;GO:0000124;GO:0006357;GO:0070390;GO:0045893;GO:0005643	ligand-dependent nuclear receptor transcription coactivator activity;histone deubiquitination;transcription coactivator activity;poly(A)+ mRNA export from nucleus;transcription elongation from RNA polymerase II promoter;protein transport;chromatin binding;DUBm complex;SAGA complex;regulation of transcription by RNA polymerase II;transcription export complex 2;positive regulation of transcription,…	molecular_function;biological_process;molecular_function;biological_process;biological_process;biological_process;molecular_function;cellular_component;cellular_component;biological_process;cellular_component;biological_process;cellular_component	.	.	.
XM_004010693.3 : DHRS7 : XP_004010742.1	XM_004010693.3	DHRS7	1.12962	no	up	0.798369	no	XP_004010742.1	1.1	yes	up	0.32	yes	GO:0016020;GO:0016491;GO:0055114	membrane;oxidoreductase activity;oxidation-reduction process	cellular_component;molecular_function;biological_process	.	.	.
XM_015104661.1 : FHL1 : NP_001159670.1	XM_015104661.1	FHL1	1.41029	no	up	0.495369	no	NP_001159670.1	0.92	yes	down	0.34	yes	GO:0005829;GO:0005886;GO:0044325;GO:0008270;GO:2000134;GO:0003254;GO:0005634;GO:0005925;GO:0009887;GO:0030154;GO:0030308;GO:0005515;GO:0005737;GO:0010972;GO:1901016;GO:0007517;GO:0043268	cytosol;plasma membrane;ion channel binding;zinc ion binding;negative regulation of G1/S transition of mitotic cell cycle;regulation of membrane depolarization;nucleus;focal adhesion;animal organ morphogenesis;cell differentiation;negative regulation of cell growth;protein binding;cytoplasm;negative regulation of G2/M transition of mitotic cell cycle;regulation of potassium ion transmembrane tran…	cellular_component;cellular_component;molecular_function;molecular_function;biological_process;biological_process;cellular_component;cellular_component;biological_process;biological_process;biological_process;molecular_function;cellular_component;biological_process;biological_process;biological_process;biological_process	ko04630	Jak-STAT signaling pathway	Environmental Information Processing
XM_012144959.2 : RPE : XP_012000362.1	XM_012144959.2	RPE	0.912138	no	down	1	no	XP_012000362.1	1.06	yes	up	0.28	yes	GO:0042802;GO:0042803;GO:0005829;GO:0006098;GO:0019323;GO:0046872;GO:0004750;GO:0005975;GO:0070062;GO:0009052;GO:0044262	identical protein binding;protein homodimerization activity;cytosol;pentose-phosphate shunt;pentose catabolic process;metal ion binding;ribulose-phosphate 3-epimerase activity;carbohydrate metabolic process;extracellular exosome;pentose-phosphate shunt, non-oxidative branch;cellular carbohydrate metabolic process	molecular_function;molecular_function;cellular_component;biological_process;biological_process;molecular_function;molecular_function;biological_process;cellular_component;biological_process;biological_process	ko00030;ko00040	Pentose phosphate pathway;Pentose and glucuronate interconversions	Metabolism;Metabolism
XM_012178623.2 : IK : XP_012034013.1	XM_012178623.2	IK	0.907705	no	down	0.885894	no	XP_012034013.1	0.98	yes	down	0.63	yes	GO:0005654;GO:0042802;GO:0005730	nucleoplasm;identical protein binding;nucleolus	cellular_component;molecular_function;cellular_component	.	.	.
XM_012190142.2 : LSM14A : XP_012045532.1	XM_012190142.2	LSM14A	5.29364	yes	up	0.250833	no	XP_012045532.1	1.02	yes	up	0.48	yes	GO:0003727;GO:0060340;GO:0033962;GO:0005737;GO:0010494;GO:0006417;GO:0003725;GO:0000932;GO:0043231;GO:0007275;GO:0003690;GO:0039529	single-stranded RNA binding;positive regulation of type I interferon-mediated signaling pathway;cytoplasmic mRNA processing body assembly;cytoplasm;cytoplasmic stress granule;regulation of translation;double-stranded RNA binding;P-body;intracellular membrane-bounded organelle;multicellular organism development;double-stranded DNA binding;RIG-I signaling pathway	molecular_function;biological_process;biological_process;cellular_component;cellular_component;biological_process;molecular_function;cellular_component;cellular_component;biological_process;molecular_function;biological_process	.	.	.
XM_012096265.2 : API5 : XP_011951655.1	XM_012096265.2	API5	0.730311	no	down	0.559452	no	XP_011951655.1	0.98	yes	down	0.7	yes	GO:0005737;GO:0006915;GO:0005515;GO:0043066;GO:0017134;GO:0005654;GO:2000270;GO:0005681;GO:0016020;GO:0005634	cytoplasm;apoptotic process;protein binding;negative regulation of apoptotic process;fibroblast growth factor binding;nucleoplasm;negative regulation of fibroblast apoptotic process;spliceosomal complex;membrane;nucleus	cellular_component;biological_process;molecular_function;biological_process;molecular_function;cellular_component;biological_process;cellular_component;cellular_component;cellular_component	.	.	.
XR_001022818.2 : LZTFL1 : XP_004018566.1	XR_001022818.2	LZTFL1	1.03169	no	up	0.946332	no	XP_004018566.1	0.93	yes	down	0.05	yes	GO:0005737	cytoplasm	cellular_component	.	.	.
XM_012175515.1 : NOP2 : XP_004006984.1	XM_012175515.1	NOP2	0.78729	no	down	0.727403	no	XP_004006984.1	1.04	yes	up	0.53	yes	GO:0008757;GO:0005730;GO:0006364;GO:0032259	S-adenosylmethionine-dependent methyltransferase activity;nucleolus;rRNA processing;methylation	molecular_function;cellular_component;biological_process;biological_process	.	.	.
XM_012147961.2 : TRIP12 : XP_014949074.1	XM_012147961.2	TRIP12	0.795059	no	down	0.713824	no	XP_014949074.1	0.98	yes	down	0.66	yes	GO:0016607;GO:0016874;GO:1901315;GO:0008270;GO:0045995;GO:0005737;GO:0009790;GO:0004842;GO:0005654;GO:0046966;GO:2000779;GO:0006281;GO:0016567;GO:0005634;GO:2000780;GO:0061630;GO:0006974	nuclear speck;ligase activity;negative regulation of histone H2A K63-linked ubiquitination;zinc ion binding;regulation of embryonic development;cytoplasm;embryo development;ubiquitin-protein transferase activity;nucleoplasm;thyroid hormone receptor binding;regulation of double-strand break repair;DNA repair;protein ubiquitination;nucleus;negative regulation of double-strand break repair;ubiquitin…	cellular_component;molecular_function;biological_process;molecular_function;biological_process;cellular_component;biological_process;molecular_function;cellular_component;molecular_function;biological_process;biological_process;biological_process;cellular_component;biological_process;molecular_function;biological_process	ko04120	Ubiquitin mediated proteolysis	Genetic Information Processing
XM_004020189.3 : SMC3 : XP_004020238.1	XM_004020189.3	SMC3	0.631148	no	down	0.418749	no	XP_004020238.1	0.96	yes	down	0.19	yes	GO:0034991;GO:0000800;GO:0019827;GO:0007052;GO:0000785;GO:0005524;GO:0032876;GO:0005737;GO:0007064;GO:0036033;GO:0016363;GO:0007165;GO:0046982;GO:0005654;GO:0006281;GO:0003682;GO:0000922	nuclear meiotic cohesin complex;lateral element;stem cell population maintenance;mitotic spindle organization;chromatin;ATP binding;negative regulation of DNA endoreduplication;cytoplasm;mitotic sister chromatid cohesion;mediator complex binding;nuclear matrix;signal transduction;protein heterodimerization activity;nucleoplasm;DNA repair;chromatin binding;spindle pole	cellular_component;cellular_component;biological_process;biological_process;cellular_component;molecular_function;biological_process;cellular_component;biological_process;molecular_function;cellular_component;biological_process;molecular_function;cellular_component;biological_process;molecular_function;cellular_component	ko04110;ko04114	Cell cycle;Oocyte meiosis	Cellular Processes;Cellular Processes
XM_015092491.1 : ACAP2 : XP_014947976.1	XM_015092491.1	ACAP2	0.810575	no	down	0.793532	no	XP_014947976.1	1.06	yes	up	0.16	yes	GO:0016020;GO:0043547;GO:0046872;GO:0010008;GO:0036010;GO:0005096;GO:0017137;GO:1990090	membrane;positive regulation of GTPase activity;metal ion binding;endosome membrane;protein localization to endosome;GTPase activator activity;Rab GTPase binding;cellular response to nerve growth factor stimulus	cellular_component;biological_process;molecular_function;cellular_component;biological_process;molecular_function;molecular_function;biological_process	ko04144	Endocytosis	Cellular Processes
XM_012180823.2 : ANP32A : XP_004010315.1	XM_012180823.2	ANP32A	0.535595	no	down	0.472751	no	XP_004010315.1	0.98	yes	down	0.64	yes	GO:0048471;GO:0016363;GO:0006351;GO:0006355;GO:0006913;GO:0005737;GO:0005634;GO:0005783	perinuclear region of cytoplasm;nuclear matrix;transcription, DNA-templated;regulation of transcription, DNA-templated;nucleocytoplasmic transport;cytoplasm;nucleus;endoplasmic reticulum	cellular_component;cellular_component;biological_process;biological_process;biological_process;cellular_component;cellular_component;cellular_component	.	.	.
XM_004016931.3 : TRAPPC13 : XP_011952227.1	XM_004016931.3	TRAPPC13	0.666025	no	down	0.64451	no	XP_011952227.1	1.26	yes	up	0.03	yes	GO:0005515;GO:0005829;GO:0017112	protein binding;cytosol;Rab guanyl-nucleotide exchange factor activity	molecular_function;cellular_component;molecular_function	.	.	.
XM_012179026.1 : NUDT12 : XP_012034416.1	XM_012179026.1	NUDT12	0.184367	yes	down	0.22957	no	XP_012034416.1	0.97	yes	down	0.78	yes	GO:0005777;GO:0035529;GO:0000210;GO:0006742;GO:0005634;GO:0019677	peroxisome;NADH pyrophosphatase activity;NAD+ diphosphatase activity;NADP catabolic process;nucleus;NAD catabolic process	cellular_component;molecular_function;molecular_function;biological_process;cellular_component;biological_process	ko00760;ko04146	Nicotinate and nicotinamide metabolism;Peroxisome	Metabolism;Cellular Processes
XM_015097727.1 : FAM49B : XP_014953217.1	XM_015097727.1	FAM49B	-inf	yes	down	1	no	XP_014953217.1	0.99	yes	down	0.8	yes	GO:0070062;GO:0016020;GO:0005929	extracellular exosome;membrane;cilium	cellular_component;cellular_component;cellular_component	.	.	.
XM_012168489.2 : UGP2 : XP_004005893.1	XM_012168489.2	UGP2	0.776057	no	down	0.649611	no	XP_004005893.1	0.96	yes	down	0.15	yes	GO:0005737;GO:0042802;GO:0006011;GO:0070062;GO:0005634;GO:0046872;GO:0003983	cytoplasm;identical protein binding;UDP-glucose metabolic process;extracellular exosome;nucleus;metal ion binding;UTP:glucose-1-phosphate uridylyltransferase activity	cellular_component;molecular_function;biological_process;cellular_component;cellular_component;molecular_function;molecular_function	ko00520;ko00052;ko00040;ko00500	Amino sugar and nucleotide sugar metabolism;Galactose metabolism;Pentose and glucuronate interconversions;Starch and sucrose metabolism	Metabolism;Metabolism;Metabolism;Metabolism
XM_012106515.2 : USP9X : XP_004022057.1	XM_012106515.2	USP9X	1.58004	no	up	0.535963	no	XP_004022057.1	0.98	yes	down	0.59	yes	GO:0001764;GO:0036459;GO:0016020;GO:0016477;GO:0005737;GO:0006511;GO:0048675;GO:0016579;GO:0007179;GO:0030509;GO:0030426;GO:0070410	neuron migration;thiol-dependent ubiquitinyl hydrolase activity;membrane;cell migration;cytoplasm;ubiquitin-dependent protein catabolic process;axon extension;protein deubiquitination;transforming growth factor beta receptor signaling pathway;BMP signaling pathway;growth cone;co-SMAD binding	biological_process;molecular_function;cellular_component;biological_process;cellular_component;biological_process;biological_process;biological_process;biological_process;biological_process;cellular_component;molecular_function	.	.	.
XM_012096208.2 : CAT : XP_004016445.1	XM_012096208.2	CAT	1.08577	no	up	0.940513	no	XP_004016445.1	1.03	yes	up	0.7	yes	GO:0004046;GO:0006641;GO:0051092;GO:0009650;GO:0005778;GO:0008203;GO:0055114;GO:0070062;GO:0005925;GO:0032088;GO:0020037;GO:0042744;GO:0005777;GO:0051781;GO:0051289;GO:0042542;GO:0043066;GO:0014068;GO:0005739;GO:0019899;GO:0046872;GO:0020027;GO:0009060;GO:0001649;GO:0042803;GO:0050661;GO:0004096;GO:0005102	aminoacylase activity;triglyceride metabolic process;positive regulation of NF-kappaB transcription factor activity;UV protection;peroxisomal membrane;cholesterol metabolic process;oxidation-reduction process;extracellular exosome;focal adhesion;negative regulation of NF-kappaB transcription factor activity;heme binding;hydrogen peroxide catabolic process;peroxisome;positive regulation of cell di…	molecular_function;biological_process;biological_process;biological_process;cellular_component;biological_process;biological_process;cellular_component;cellular_component;biological_process;molecular_function;biological_process;cellular_component;biological_process;biological_process;biological_process;biological_process;biological_process;cellular_component;molecular_function;molecular_function;…	ko00380;ko04211;ko05014;ko04068;ko04146;ko00630;ko04213	Tryptophan metabolism;Longevity regulating pathway - mammal;Amyotrophic lateral sclerosis (ALS);FoxO signaling pathway;Peroxisome;Glyoxylate and dicarboxylate metabolism;Longevity regulating pathway - multiple species	Metabolism;Organismal Systems;Human Diseases;Environmental Information Processing;Cellular Processes;Metabolism;Organismal Systems
XM_012186695.1 : MAP3K7CL : XP_012042096.1	XM_012186695.1	MAP3K7CL	0.245359	yes	down	0.0710197	no	XP_012042096.1	0.87	yes	down	0.04	yes	GO:0005622;GO:0000186;GO:0005634;GO:0000165;GO:0005829;GO:0004709	intracellular;activation of MAPKK activity;nucleus;MAPK cascade;cytosol;MAP kinase kinase kinase activity	cellular_component;biological_process;cellular_component;biological_process;cellular_component;molecular_function	ko04310;ko04010;ko04621;ko04622;ko04620;ko04140;ko05168;ko04520	Wnt signaling pathway;MAPK signaling pathway;NOD-like receptor signaling pathway;RIG-I-like receptor signaling pathway;Toll-like receptor signaling pathway;Autophagy - animal;Herpes simplex infection;Adherens junction	Environmental Information Processing;Environmental Information Processing;Organismal Systems;Organismal Systems;Organismal Systems;Cellular Processes;Human Diseases;Cellular Processes
XM_012178135.2 : RAD50 : XP_004008686.1	XM_012178135.2	RAD50	2.64586	yes	up	0.261998	no	XP_004008686.1	1.01	yes	up	0.85	yes	GO:0008408;GO:0004017;GO:0007004;GO:0000784;GO:0016233;GO:0090305;GO:0016020;GO:0004003;GO:0030674;GO:0000014;GO:0000724;GO:0031954;GO:0003691;GO:0007131;GO:0032508;GO:0033674;GO:0000790;GO:0030870;GO:0005654;GO:0000019;GO:0000722;GO:0051880;GO:0035861;GO:0043047;GO:0070192;GO:0000794;GO:0046939	3'-5' exonuclease activity;adenylate kinase activity;telomere maintenance via telomerase;nuclear chromosome, telomeric region;telomere capping;nucleic acid phosphodiester bond hydrolysis;membrane;ATP-dependent DNA helicase activity;protein binding, bridging;single-stranded DNA endodeoxyribonuclease activity;double-strand break repair via homologous recombination;positive regulation of protein aut…	molecular_function;molecular_function;biological_process;cellular_component;biological_process;biological_process;cellular_component;molecular_function;molecular_function;molecular_function;biological_process;biological_process;molecular_function;biological_process;biological_process;biological_process;cellular_component;cellular_component;cellular_component;biological_process;biological_process;…	ko03450;ko03440;ko04218	Non-homologous end-joining;Homologous recombination;Cellular senescence	Genetic Information Processing;Genetic Information Processing;Cellular Processes
XM_012188215.2 : ABI1 : XP_004014249.1	XM_012188215.2	ABI1	1.94119	no	up	0.489148	no	XP_004014249.1	1	yes	down	0.99	yes	GO:0005783;GO:0070062;GO:0008092;GO:0005634;GO:0038096;GO:0072673;GO:0016740;GO:0031209;GO:0030426;GO:0005737;GO:0014069;GO:0006928;GO:0005515;GO:0030175;GO:0005622;GO:0061098;GO:0030296;GO:0030054;GO:0007169;GO:0008285;GO:0030027;GO:0005829;GO:0005856;GO:0035855;GO:0048010;GO:0045211;GO:0018108;GO:0016032;GO:0001756;GO:0008154;GO:0008299	endoplasmic reticulum;extracellular exosome;cytoskeletal protein binding;nucleus;Fc-gamma receptor signaling pathway involved in phagocytosis;lamellipodium morphogenesis;transferase activity;SCAR complex;growth cone;cytoplasm;postsynaptic density;movement of cell or subcellular component;protein binding;filopodium;intracellular;positive regulation of protein tyrosine kinase activity;protein tyros…	cellular_component;cellular_component;molecular_function;cellular_component;biological_process;biological_process;molecular_function;cellular_component;cellular_component;cellular_component;cellular_component;biological_process;molecular_function;cellular_component;cellular_component;biological_process;molecular_function;cellular_component;biological_process;biological_process;cellular_component;…	ko04810	Regulation of actin cytoskeleton	Cellular Processes
XM_012183804.1 : COPS5 : XP_004011770.1	XM_012183804.1	COPS5	1.85406	no	up	1	no	XP_004011770.1	1.04	yes	up	0.47	yes	GO:0000338;GO:0004843;GO:0005634;GO:0005737;GO:0005654;GO:0016579;GO:0051091;GO:0046328;GO:0008021;GO:0005829;GO:0019899;GO:0000785;GO:0008237;GO:0008180;GO:0043066;GO:0051726;GO:0045944;GO:0035718;GO:1990182	protein deneddylation;thiol-dependent ubiquitin-specific protease activity;nucleus;cytoplasm;nucleoplasm;protein deubiquitination;positive regulation of DNA binding transcription factor activity;regulation of JNK cascade;synaptic vesicle;cytosol;enzyme binding;chromatin;metallopeptidase activity;COP9 signalosome;negative regulation of apoptotic process;regulation of cell cycle;positive regulation…	biological_process;molecular_function;cellular_component;cellular_component;cellular_component;biological_process;biological_process;biological_process;cellular_component;cellular_component;molecular_function;cellular_component;molecular_function;cellular_component;biological_process;biological_process;biological_process;molecular_function;biological_process	.	.	.
XM_004002677.3 : F11R : XP_004002726.1	XM_004002677.3	F11R	1.26355	no	up	0.646877	no	XP_004002726.1	1.11	yes	up	0.02	yes	GO:0016021;GO:0016032;GO:0050892;GO:0005886;GO:0001817;GO:0043547;GO:0090559;GO:0031032;GO:0015630;GO:0090557;GO:0034260;GO:0005923;GO:0030165;GO:0007155;GO:0070062;GO:2000249	integral component of membrane;viral process;intestinal absorption;plasma membrane;regulation of cytokine production;positive regulation of GTPase activity;regulation of membrane permeability;actomyosin structure organization;microtubule cytoskeleton;establishment of endothelial intestinal barrier;negative regulation of GTPase activity;bicellular tight junction;PDZ domain binding;cell adhesion;ex…	cellular_component;biological_process;biological_process;cellular_component;biological_process;biological_process;biological_process;biological_process;cellular_component;biological_process;biological_process;cellular_component;molecular_function;biological_process;cellular_component;biological_process	ko04530;ko04514;ko04670	Tight junction;Cell adhesion molecules (CAMs);Leukocyte transendothelial migration	Cellular Processes;Environmental Information Processing;Organismal Systems
XM_004014453.3 : NSFL1C : XP_004014501.1	XM_004014453.3	NSFL1C	0.757928	no	down	0.649769	no	XP_004014501.1	1.02	yes	up	0.17	yes	GO:0045111;GO:0031468;GO:0008289;GO:0005654;GO:0043161;GO:0005795;GO:0005829;GO:0005886;GO:0043130;GO:0061025;GO:0005634;GO:0005694;GO:0007030	intermediate filament cytoskeleton;nuclear envelope reassembly;lipid binding;nucleoplasm;proteasome-mediated ubiquitin-dependent protein catabolic process;Golgi stack;cytosol;plasma membrane;ubiquitin binding;membrane fusion;nucleus;chromosome;Golgi organization	cellular_component;biological_process;molecular_function;cellular_component;biological_process;cellular_component;cellular_component;cellular_component;molecular_function;biological_process;cellular_component;cellular_component;biological_process	ko04141	Protein processing in endoplasmic reticulum	Genetic Information Processing
NM_001139446.2 : PSMA6 : NP_001132918.1	NM_001139446.2	PSMA6	0.891318	no	down	0.847099	no	NP_001132918.1	1.13	yes	up	0.02	yes	GO:0005634;GO:0019773;GO:0004298;GO:0000932;GO:0005839;GO:0006511	nucleus;proteasome core complex, alpha-subunit complex;threonine-type endopeptidase activity;P-body;proteasome core complex;ubiquitin-dependent protein catabolic process	cellular_component;cellular_component;molecular_function;cellular_component;cellular_component;biological_process	ko03050	Proteasome	Genetic Information Processing
XM_012150074.1 : PUM1 : XP_012005494.1	XM_012150074.1	PUM1	0.819299	no	down	0.734319	no	XP_012005494.1	1.02	yes	up	0.82	yes	GO:0003723;GO:2000637;GO:0008344;GO:1900246;GO:0051726;GO:0007283;GO:0061157;GO:0048863;GO:0010494;GO:0003730;GO:0000932;GO:0016441	RNA binding;positive regulation of gene silencing by miRNA;adult locomotory behavior;positive regulation of RIG-I signaling pathway;regulation of cell cycle;spermatogenesis;mRNA destabilization;stem cell differentiation;cytoplasmic stress granule;mRNA 3'-UTR binding;P-body;posttranscriptional gene silencing	molecular_function;biological_process;biological_process;biological_process;biological_process;biological_process;biological_process;biological_process;cellular_component;molecular_function;cellular_component;biological_process	.	.	.
XM_004001794.2 : AGO1 : XP_004001843.1	XM_004001794.2	AGO1	1.20701	no	up	0.715533	no	XP_004001843.1	1.02	yes	up	0.33	yes	GO:0035068;GO:0005829;GO:0016442;GO:0070578;GO:0000978;GO:0010586;GO:0003727;GO:0045944;GO:0031054;GO:0005844;GO:0003725;GO:0000956;GO:0001047;GO:0035198;GO:0035278;GO:0035280;GO:0010501;GO:0005634;GO:0000993;GO:0000932	micro-ribonucleoprotein complex;cytosol;RISC complex;RISC-loading complex;RNA polymerase II proximal promoter sequence-specific DNA binding;miRNA metabolic process;single-stranded RNA binding;positive regulation of transcription by RNA polymerase II;pre-miRNA processing;polysome;double-stranded RNA binding;nuclear-transcribed mRNA catabolic process;core promoter binding;miRNA binding;miRNA mediat…	cellular_component;cellular_component;cellular_component;cellular_component;molecular_function;biological_process;molecular_function;biological_process;biological_process;cellular_component;molecular_function;biological_process;molecular_function;molecular_function;biological_process;biological_process;biological_process;cellular_component;molecular_function;cellular_component	.	.	.
XM_012188623.1 : LOC101107541 : XP_004014367.1	XM_012188623.1	LOC101107541	1	no	down	1	no	XP_004014367.1	0.93	yes	down	0.03	yes	GO:0055114;GO:0016491	oxidation-reduction process;oxidoreductase activity	biological_process;molecular_function	ko00590;ko04913;ko00140;ko00790	Arachidonic acid metabolism;Ovarian Steroidogenesis;Steroid hormone biosynthesis;Folate biosynthesis	Metabolism;Organismal Systems;Metabolism;Metabolism
XM_004002000.3 : HSPB11 : XP_012004306.1	XM_004002000.3	HSPB11	1.07356	no	up	0.951644	no	XP_012004306.1	0.99	yes	down	0.87	yes	GO:0030992;GO:0005929;GO:0070986;GO:0007507;GO:0070062;GO:0007224;GO:0030324;GO:0001501;GO:0005813	intraciliary transport particle B;cilium;left/right axis specification;heart development;extracellular exosome;smoothened signaling pathway;lung development;skeletal system development;centrosome	cellular_component;cellular_component;biological_process;biological_process;cellular_component;biological_process;biological_process;biological_process;cellular_component	.	.	.
XM_004008507.3 : PIN1 : XP_004008556.2	XM_004008507.3	PIN1	0.918463	no	down	0.900097	no	XP_004008556.2	0.91	yes	down	0.03	yes	GO:0031434;GO:0050816;GO:0016607;GO:0030512;GO:0000413;GO:0030496;GO:0032794;GO:0043547;GO:0007049;GO:0005737;GO:0050815;GO:0070373;GO:0003755;GO:0042127;GO:0032465;GO:0001934;GO:0060393;GO:0051443;GO:2000146	mitogen-activated protein kinase kinase binding;phosphothreonine residue binding;nuclear speck;negative regulation of transforming growth factor beta receptor signaling pathway;protein peptidyl-prolyl isomerization;midbody;GTPase activating protein binding;positive regulation of GTPase activity;cell cycle;cytoplasm;phosphoserine residue binding;negative regulation of ERK1 and ERK2 cascade;peptidy…	molecular_function;molecular_function;cellular_component;biological_process;biological_process;cellular_component;molecular_function;biological_process;biological_process;cellular_component;molecular_function;biological_process;molecular_function;biological_process;biological_process;biological_process;biological_process;biological_process;biological_process	ko04622	RIG-I-like receptor signaling pathway	Organismal Systems
XM_004017846.3 : MPI : XP_004017895.3	XM_004017846.3	MPI	1.26284	no	up	0.666605	no	XP_004017895.3	1.08	yes	up	0.3	yes	GO:0008270;GO:0009298;GO:0005975;GO:0004476;GO:0005737	zinc ion binding;GDP-mannose biosynthetic process;carbohydrate metabolic process;mannose-6-phosphate isomerase activity;cytoplasm	molecular_function;biological_process;biological_process;molecular_function;cellular_component	ko00051;ko00520	Fructose and mannose metabolism;Amino sugar and nucleotide sugar metabolism	Metabolism;Metabolism
XM_015093723.1 : HP1BP3 : XP_014949209.1	XM_015093723.1	HP1BP3	1.52676	no	up	0.561441	no	XP_014949209.1	0.99	yes	down	0.74	yes	GO:0006334;GO:0006355;GO:0003677;GO:0070828;GO:0097298;GO:0042127;GO:0005694;GO:0031491;GO:0000786;GO:0005634;GO:0071456	nucleosome assembly;regulation of transcription, DNA-templated;DNA binding;heterochromatin organization;regulation of nucleus size;regulation of cell proliferation;chromosome;nucleosome binding;nucleosome;nucleus;cellular response to hypoxia	biological_process;biological_process;molecular_function;biological_process;biological_process;biological_process;cellular_component;molecular_function;cellular_component;cellular_component;biological_process	.	.	.
XM_004004675.3 : WDSUB1 : XP_011991796.1	XM_004004675.3	WDSUB1	0.940271	no	down	0.926929	no	XP_011991796.1	0.94	yes	down	0.42	yes	GO:0016567;GO:0004842	protein ubiquitination;ubiquitin-protein transferase activity	biological_process;molecular_function	.	.	.
XM_012181286.1 : LRRC57 : XP_012036676.1	XM_012181286.1	LRRC57	0.68351	no	down	0.749949	no	XP_012036676.1	1.16	yes	up	0.06	yes	GO:0070062	extracellular exosome	cellular_component	.	.	.
XM_012178826.2 : G3BP1 : XP_004009041.1	XM_012178826.2	G3BP1	1.32466	no	up	0.639594	no	XP_004009041.1	0.97	yes	down	0.59	yes	GO:0004519;GO:0005886;GO:0005829;GO:0003729;GO:0090090;GO:0005634;GO:0005925;GO:0090305;GO:0005524;GO:0010494;GO:0006810;GO:0003677;GO:0004386	endonuclease activity;plasma membrane;cytosol;mRNA binding;negative regulation of canonical Wnt signaling pathway;nucleus;focal adhesion;nucleic acid phosphodiester bond hydrolysis;ATP binding;cytoplasmic stress granule;transport;DNA binding;helicase activity	molecular_function;cellular_component;cellular_component;molecular_function;biological_process;cellular_component;cellular_component;biological_process;molecular_function;cellular_component;biological_process;molecular_function;molecular_function	.	.	.
XM_004020147.2 : ACTR1A : XP_004020196.1	XM_004020147.2	ACTR1A	0.970028	no	down	0.971768	no	XP_004020196.1	0.99	yes	down	0.79	yes	GO:0005869;GO:0043209;GO:0070062;GO:0005813;GO:0005737;GO:0005524	dynactin complex;myelin sheath;extracellular exosome;centrosome;cytoplasm;ATP binding	cellular_component;cellular_component;cellular_component;cellular_component;cellular_component;molecular_function	.	.	.
XM_004004077.3 : ASPN : XP_004004126.1	XM_004004077.3	ASPN	0.755721	no	down	0.615946	no	XP_004004126.1	1.24	yes	up	0.11	yes	GO:0070171;GO:0004860;GO:0005509;GO:0005518;GO:0005737;GO:0046426;GO:0006469;GO:0030282;GO:0019221;GO:0030512	negative regulation of tooth mineralization;protein kinase inhibitor activity;calcium ion binding;collagen binding;cytoplasm;negative regulation of JAK-STAT cascade;negative regulation of protein kinase activity;bone mineralization;cytokine-mediated signaling pathway;negative regulation of transforming growth factor beta receptor signaling pathway	biological_process;molecular_function;molecular_function;molecular_function;cellular_component;biological_process;biological_process;biological_process;biological_process;biological_process	.	.	.
XM_004011785.2 : EIF3E : XP_004011834.1	XM_004011785.2	EIF3E	0.603941	no	down	0.368742	no	XP_004011834.1	0.98	yes	down	0.51	yes	GO:0016605;GO:0047485;GO:0003743;GO:0006413;GO:0001731;GO:0005852;GO:0016282;GO:0000184;GO:0033290;GO:0005634;GO:0006446;GO:0070062;GO:0016020	PML body;protein N-terminus binding;translation initiation factor activity;translational initiation;formation of translation preinitiation complex;eukaryotic translation initiation factor 3 complex;eukaryotic 43S preinitiation complex;nuclear-transcribed mRNA catabolic process, nonsense-mediated decay;eukaryotic 48S preinitiation complex;nucleus;regulation of translational initiation;extracellula…	cellular_component;molecular_function;molecular_function;biological_process;biological_process;cellular_component;cellular_component;biological_process;cellular_component;cellular_component;biological_process;cellular_component;cellular_component	ko05160;ko03013	Hepatitis C;RNA transport	Human Diseases;Genetic Information Processing
XM_015104664.1 : BGN : NP_001009201.1	XM_015104664.1	BGN	1.06084	no	up	0.894294	no	NP_001009201.1	1.03	yes	up	0.43	yes	GO:0004860;GO:0019800;GO:0005576;GO:0050840;GO:0030198;GO:0070062;GO:0030133;GO:0005737;GO:0005539;GO:0046426;GO:0042383;GO:0009986;GO:0006469;GO:0019221	protein kinase inhibitor activity;peptide cross-linking via chondroitin 4-sulfate glycosaminoglycan;extracellular region;extracellular matrix binding;extracellular matrix organization;extracellular exosome;transport vesicle;cytoplasm;glycosaminoglycan binding;negative regulation of JAK-STAT cascade;sarcolemma;cell surface;negative regulation of protein kinase activity;cytokine-mediated signaling …	molecular_function;biological_process;cellular_component;molecular_function;biological_process;cellular_component;cellular_component;cellular_component;molecular_function;biological_process;cellular_component;cellular_component;biological_process;biological_process	.	.	.
XM_012144977.2 : RPE : XP_012000362.1	XM_012144977.2	RPE	1.2446	no	up	1	no	XP_012000362.1	1.06	yes	up	0.28	yes	GO:0042802;GO:0042803;GO:0005829;GO:0006098;GO:0019323;GO:0046872;GO:0004750;GO:0005975;GO:0070062;GO:0009052;GO:0044262	identical protein binding;protein homodimerization activity;cytosol;pentose-phosphate shunt;pentose catabolic process;metal ion binding;ribulose-phosphate 3-epimerase activity;carbohydrate metabolic process;extracellular exosome;pentose-phosphate shunt, non-oxidative branch;cellular carbohydrate metabolic process	molecular_function;molecular_function;cellular_component;biological_process;biological_process;molecular_function;molecular_function;biological_process;cellular_component;biological_process;biological_process	ko00030;ko00040	Pentose phosphate pathway;Pentose and glucuronate interconversions	Metabolism;Metabolism
XM_012182065.1 : ACYP1 : XP_004010846.2	XM_012182065.1	ACYP1	1.09437	no	up	0.917516	no	XP_004010846.2	0.89	yes	down	0.13	yes	GO:0003998;GO:0016021	acylphosphatase activity;integral component of membrane	molecular_function;cellular_component	ko00620	Pyruvate metabolism	Metabolism
XM_012117437.2 : HNRNPK : XP_011972864.1	XM_012117437.2	HNRNPK	1.10377	no	up	0.842019	no	XP_011972864.1	0.97	yes	down	0.51	yes	GO:0045944;GO:0071333;GO:0014823;GO:1902165;GO:0031072;GO:0071013;GO:0002102;GO:0032091;GO:0008380;GO:0048538;GO:2000173;GO:0014069;GO:0060999;GO:0006366;GO:0005654;GO:0032993;GO:0001541;GO:0003723;GO:0042995;GO:0003697;GO:0051117;GO:0016925;GO:0007568;GO:2000010;GO:0005515;GO:0007165;GO:0007422;GO:0072752;GO:0033120;GO:0019904;GO:0005938;GO:0010988;GO:0045716;GO:0032869;GO:0016032;GO:0030628;GO:…	positive regulation of transcription by RNA polymerase II;cellular response to glucose stimulus;response to activity;regulation of intrinsic apoptotic signaling pathway in response to DNA damage by p53 class mediator;heat shock protein binding;catalytic step 2 spliceosome;podosome;negative regulation of protein binding;RNA splicing;thymus development;negative regulation of branching morphogenesis…	biological_process;biological_process;biological_process;biological_process;molecular_function;cellular_component;cellular_component;biological_process;biological_process;biological_process;biological_process;cellular_component;biological_process;biological_process;cellular_component;cellular_component;biological_process;molecular_function;cellular_component;molecular_function;molecular_function;…	ko05203;ko03040;ko05206;ko05168	Viral carcinogenesis;Spliceosome;MicroRNAs in cancer;Herpes simplex infection	Human Diseases;Genetic Information Processing;Human Diseases;Human Diseases
XM_012182233.2 : CTDSPL2 : XP_014952728.1	XM_012182233.2	CTDSPL2	0.900614	no	down	0.911795	no	XP_014952728.1	0.83	yes	down	0.05	yes	GO:0006470;GO:0046827;GO:0004721;GO:0030514;GO:0005654	protein dephosphorylation;positive regulation of protein export from nucleus;phosphoprotein phosphatase activity;negative regulation of BMP signaling pathway;nucleoplasm	biological_process;biological_process;molecular_function;biological_process;cellular_component	.	.	.
XM_004013628.3 : EPHX1 : XP_014954660.1	XM_004013628.3	EPHX1	1.18125	no	up	0.783803	no	XP_014954660.1	1.11	yes	up	0.34	yes	GO:0006725;GO:0014070;GO:0033961	cellular aromatic compound metabolic process;response to organic cyclic compound;cis-stilbene-oxide hydrolase activity	biological_process;biological_process;molecular_function	ko00980;ko04976;ko05204	Metabolism of xenobiotics by cytochrome P450;Bile secretion;Chemical carcinogenesis	Metabolism;Organismal Systems;Human Diseases
XM_004015026.2 : POLR2C : XP_004015075.1	XM_004015026.2	POLR2C	1.10827	no	up	0.821236	no	XP_004015075.1	0.95	yes	down	0.67	yes	GO:0005634;GO:0001055;GO:0005665;GO:0003677;GO:0015630;GO:0005737;GO:0046983;GO:0006366	nucleus;RNA polymerase II activity;DNA-directed RNA polymerase II, core complex;DNA binding;microtubule cytoskeleton;cytoplasm;protein dimerization activity;transcription by RNA polymerase II	cellular_component;molecular_function;cellular_component;molecular_function;cellular_component;cellular_component;molecular_function;biological_process	ko00230;ko03020;ko05016;ko05169;ko00240	Purine metabolism;RNA polymerase;Huntington disease;Epstein-Barr virus infection;Pyrimidine metabolism	Metabolism;Genetic Information Processing;Human Diseases;Human Diseases;Metabolism
XM_012099827.2 : SLMAP : XP_011955229.1	XM_012099827.2	SLMAP	1.01205	no	up	1	no	XP_011955229.1	0.91	yes	down	0	yes	GO:0005615;GO:0016021;GO:0006936	extracellular space;integral component of membrane;muscle contraction	cellular_component;cellular_component;biological_process	ko00140;ko01040;ko00062	Steroid hormone biosynthesis;Biosynthesis of unsaturated fatty acids;Fatty acid elongation	Metabolism;Metabolism;Metabolism
XM_015093767.1 : IGFBP6 : NP_001127780.1	XM_015093767.1	IGFBP6	4.33847	yes	up	0.287592	no	NP_001127780.1	1.16	yes	up	0.09	yes	GO:0070062;GO:0005520;GO:0001558	extracellular exosome;insulin-like growth factor binding;regulation of cell growth	cellular_component;molecular_function;biological_process	ko00100;ko04979	Steroid biosynthesis;Cholesterol metabolism	Metabolism;Organismal Systems
XM_015093117.1 : XPO7 : XP_004004259.3	XM_015093117.1	XPO7	1.43655	no	up	0.481438	no	XP_004004259.3	1.02	yes	up	0.25	yes	GO:0005622;GO:0006886;GO:0008536	intracellular;intracellular protein transport;Ran GTPase binding	cellular_component;biological_process;molecular_function	.	.	.
XM_012171208.2 : PNPT1 : XP_004005985.1	XM_012171208.2	PNPT1	0.801201	no	down	0.747166	no	XP_004005985.1	0.97	yes	down	0.6	yes	GO:2000627;GO:0061014;GO:0000964;GO:0071850;GO:0005758;GO:0043457;GO:0035458;GO:0034046;GO:0090503;GO:0045926;GO:0004654;GO:0000958;GO:0000175;GO:0070207;GO:0034599;GO:2000772;GO:0035198;GO:0045025;GO:0070584;GO:0000962;GO:0097222;GO:0008266;GO:0035928;GO:0071042	positive regulation of miRNA catabolic process;positive regulation of mRNA catabolic process;mitochondrial RNA 5'-end processing;mitotic cell cycle arrest;mitochondrial intermembrane space;regulation of cellular respiration;cellular response to interferon-beta;poly(G) binding;RNA phosphodiester bond hydrolysis, exonucleolytic;negative regulation of growth;polyribonucleotide nucleotidyltransferase…	biological_process;biological_process;biological_process;biological_process;cellular_component;biological_process;biological_process;molecular_function;biological_process;biological_process;molecular_function;biological_process;molecular_function;biological_process;biological_process;biological_process;molecular_function;cellular_component;biological_process;biological_process;biological_process;…	ko00240;ko00230;ko03018	Pyrimidine metabolism;Purine metabolism;RNA degradation	Metabolism;Metabolism;Genetic Information Processing
XM_015094624.1 : PCBP2 : XP_014950122.1	XM_015094624.1	PCBP2	0.837321	no	down	1	no	XP_014950122.1	0.98	yes	down	0.74	yes	GO:0031625;GO:0016071;GO:0075522;GO:0045087;GO:0039694;GO:0016020;GO:0019899;GO:0032480;GO:0050687;GO:0016070;GO:0005829;GO:0043161;GO:0003677;GO:0005654;GO:0010467;GO:0000398;GO:0005737;GO:0005515;GO:0051607;GO:0005925;GO:0070062;GO:0005634;GO:0003676;GO:0003723;GO:0002376	ubiquitin protein ligase binding;mRNA metabolic process;IRES-dependent viral translational initiation;innate immune response;viral RNA genome replication;membrane;enzyme binding;negative regulation of type I interferon production;negative regulation of defense response to virus;RNA metabolic process;cytosol;proteasome-mediated ubiquitin-dependent protein catabolic process;DNA binding;nucleoplasm;…	molecular_function;biological_process;biological_process;biological_process;biological_process;cellular_component;molecular_function;biological_process;biological_process;biological_process;cellular_component;biological_process;molecular_function;cellular_component;biological_process;biological_process;cellular_component;molecular_function;biological_process;cellular_component;cellular_component;…	ko04216	Ferroptosis	Cellular Processes
XM_012104400.2 : STX4 : XP_011959789.1	XM_012104400.2	STX4	2.18077	yes	up	1	no	XP_011959789.1	1.08	yes	up	0.24	yes	GO:0016230;GO:0051024;GO:0008021;GO:0035749;GO:0035493;GO:0030027;GO:2000010;GO:0005802;GO:0030335;GO:0000322;GO:0060291;GO:0005615;GO:0016021;GO:0048471;GO:0043311;GO:0050921;GO:0005901;GO:0070062;GO:0005515;GO:0031201;GO:0035774;GO:0043219;GO:0017022;GO:0005886;GO:0005484;GO:0042581;GO:0031629;GO:0043085;GO:0033194;GO:0005768;GO:0006886;GO:1902041;GO:0045785;GO:0000149;GO:0048278;GO:0009986;GO:…	sphingomyelin phosphodiesterase activator activity;positive regulation of immunoglobulin secretion;synaptic vesicle;myelin sheath adaxonal region;SNARE complex assembly;lamellipodium;positive regulation of protein localization to cell surface;trans-Golgi network;positive regulation of cell migration;storage vacuole;long-term synaptic potentiation;extracellular space;integral component of membrane…	molecular_function;biological_process;cellular_component;cellular_component;biological_process;cellular_component;biological_process;cellular_component;biological_process;cellular_component;biological_process;cellular_component;cellular_component;cellular_component;biological_process;biological_process;cellular_component;cellular_component;molecular_function;cellular_component;biological_process;…	ko04962;ko04130	Vasopressin-regulated water reabsorption;SNARE interactions in vesicular transport	Organismal Systems;Genetic Information Processing
XM_004004892.3 : MYL1 : XP_004004941.1	XM_004004892.3	MYL1	1.01101	no	up	0.974011	no	XP_004004941.1	1.03	yes	up	0.97	yes	GO:0006936;GO:0005509;GO:0030016	muscle contraction;calcium ion binding;myofibril	biological_process;molecular_function;cellular_component	.	.	.
XM_012136924.2 : GPD2 : XP_011992324.1	XM_012136924.2	GPD2	0.455788	yes	down	0.412982	no	XP_011992324.1	1.04	yes	up	0.27	yes	GO:0005743;GO:0035264;GO:0006094;GO:0009331;GO:0019563;GO:0052591;GO:0005509;GO:0006072;GO:0043010;GO:0055114	mitochondrial inner membrane;multicellular organism growth;gluconeogenesis;glycerol-3-phosphate dehydrogenase complex;glycerol catabolic process;sn-glycerol-3-phosphate:ubiquinone-8 oxidoreductase activity;calcium ion binding;glycerol-3-phosphate metabolic process;camera-type eye development;oxidation-reduction process	cellular_component;biological_process;biological_process;cellular_component;biological_process;molecular_function;molecular_function;biological_process;biological_process;biological_process	ko00564	Glycerophospholipid metabolism	Metabolism
XM_004008893.3 : TAF7 : XP_004008942.1	XM_004008893.3	TAF7	1.08433	no	up	0.948618	no	XP_004008942.1	0.92	yes	down	0.85	yes	GO:0006469;GO:0003713;GO:0033276;GO:0003700;GO:0035035;GO:0035067;GO:0046966;GO:0030520;GO:0008024;GO:0005669;GO:0044212;GO:0045944;GO:0042809;GO:0000122;GO:0005794;GO:0071339;GO:0006367	negative regulation of protein kinase activity;transcription coactivator activity;transcription factor TFTC complex;DNA binding transcription factor activity;histone acetyltransferase binding;negative regulation of histone acetylation;thyroid hormone receptor binding;intracellular estrogen receptor signaling pathway;cyclin/CDK positive transcription elongation factor complex;transcription factor …	biological_process;molecular_function;cellular_component;molecular_function;molecular_function;biological_process;molecular_function;biological_process;cellular_component;cellular_component;molecular_function;biological_process;molecular_function;biological_process;cellular_component;cellular_component;biological_process	ko03022	Basal transcription factors	Genetic Information Processing
XM_012148927.2 : PHC2 : XP_014949093.1	XM_012148927.2	PHC2	1.16887	no	up	0.883853	no	XP_014949093.1	1	yes	down	0.95	yes	GO:0000792;GO:0042802;GO:0007283;GO:0008270;GO:0005654;GO:0035102	heterochromatin;identical protein binding;spermatogenesis;zinc ion binding;nucleoplasm;PRC1 complex	cellular_component;molecular_function;biological_process;molecular_function;cellular_component;cellular_component	.	.	.
XM_015102888.1 : CAPN1 : XP_014958376.1	XM_015102888.1	CAPN1	1.41747	no	up	0.52082	no	XP_014958376.1	1.04	yes	up	0.07	yes	GO:0006508;GO:0005764;GO:0005737;GO:0060056;GO:0032801;GO:0005739;GO:0070062;GO:0005925;GO:0005886;GO:0005829;GO:0005509;GO:0004198	proteolysis;lysosome;cytoplasm;mammary gland involution;receptor catabolic process;mitochondrion;extracellular exosome;focal adhesion;plasma membrane;cytosol;calcium ion binding;calcium-dependent cysteine-type endopeptidase activity	biological_process;cellular_component;cellular_component;biological_process;biological_process;cellular_component;cellular_component;cellular_component;cellular_component;cellular_component;molecular_function;molecular_function	ko04210;ko04218;ko04141;ko05010;ko04217	Apoptosis;Cellular senescence;Protein processing in endoplasmic reticulum;Alzheimer disease;Necroptosis	Cellular Processes;Cellular Processes;Genetic Information Processing;Human Diseases;Cellular Processes
XM_004005637.2 : HSPA5 : XP_004005686.1	XM_004005637.2	HSPA5	0.889668	no	down	0.848764	no	XP_004005686.1	1.02	yes	up	0.19	yes	GO:0005788;GO:0005524;GO:0030335;GO:0042470;GO:0035437	endoplasmic reticulum lumen;ATP binding;positive regulation of cell migration;melanosome;maintenance of protein localization in endoplasmic reticulum	cellular_component;molecular_function;biological_process;cellular_component;biological_process	ko04918;ko03060;ko05020;ko04141	Thyroid hormone synthesis;Protein export;Prion diseases;Protein processing in endoplasmic reticulum	Organismal Systems;Genetic Information Processing;Human Diseases;Genetic Information Processing
XM_004017001.3 : PELO : XP_011952336.1	XM_004017001.3	PELO	1.07397	no	up	0.88275	no	XP_011952336.1	0.95	yes	down	0.19	yes	GO:0070966;GO:0071025;GO:0070481	nuclear-transcribed mRNA catabolic process, no-go decay;RNA surveillance;nuclear-transcribed mRNA catabolic process, non-stop decay	biological_process;biological_process;biological_process	ko03015	mRNA surveillance pathway	Genetic Information Processing
XM_012184331.2 : WBP4 : XP_004012093.1	XM_012184331.2	WBP4	0.95715	no	down	0.969236	no	XP_004012093.1	0.97	yes	down	0.36	yes	GO:0016607;GO:0008270;GO:0005681;GO:0070064;GO:0003676;GO:0005886;GO:0045292	nuclear speck;zinc ion binding;spliceosomal complex;proline-rich region binding;nucleic acid binding;plasma membrane;mRNA cis splicing, via spliceosome	cellular_component;molecular_function;cellular_component;molecular_function;molecular_function;cellular_component;biological_process	.	.	.
XM_015093438.1 : UBXN4 : XP_014948924.1	XM_015093438.1	UBXN4	0.740716	no	down	0.594774	no	XP_014948924.1	1	yes	down	0.94	yes	GO:0006986;GO:0005635;GO:0005789;GO:0030433	response to unfolded protein;nuclear envelope;endoplasmic reticulum membrane;ubiquitin-dependent ERAD pathway	biological_process;cellular_component;cellular_component;biological_process	.	.	.
XM_004007057.3 : ARSA : XP_012031198.1	XM_004007057.3	ARSA	0.864512	no	down	0.860798	no	XP_012031198.1	0.99	yes	down	0.93	yes	GO:0016021;GO:0005509;GO:0005886;GO:0008152;GO:0004098;GO:0007339;GO:0005764	integral component of membrane;calcium ion binding;plasma membrane;metabolic process;cerebroside-sulfatase activity;binding of sperm to zona pellucida;lysosome	cellular_component;molecular_function;cellular_component;biological_process;molecular_function;biological_process;cellular_component	ko04142;ko00600	Lysosome;Sphingolipid metabolism	Cellular Processes;Metabolism
XM_012183030.2 : PHACTR2 : XP_014952940.1	XM_012183030.2	PHACTR2	0.925429	no	down	0.916193	no	XP_014952940.1	1.19	yes	up	0.13	yes	GO:0003779;GO:0043086;GO:0004864	actin binding;negative regulation of catalytic activity;protein phosphatase inhibitor activity	molecular_function;biological_process;molecular_function	.	.	.
XM_004006376.3 : FMNL3 : XP_004006425.1	XM_004006376.3	FMNL3	2.90568	yes	up	0.467087	no	XP_004006425.1	1.07	yes	up	0.57	yes	GO:0005737;GO:0003779;GO:0017048;GO:0030036;GO:0008360;GO:0016477;GO:0016043;GO:0032794	cytoplasm;actin binding;Rho GTPase binding;actin cytoskeleton organization;regulation of cell shape;cell migration;cellular component organization;GTPase activating protein binding	cellular_component;molecular_function;molecular_function;biological_process;biological_process;biological_process;biological_process;molecular_function	ko04310	Wnt signaling pathway	Environmental Information Processing
XM_015092065.1 : NEXN : XP_012029663.1	XM_015092065.1	NEXN	0.493404	yes	down	0.46018	no	XP_012029663.1	0.87	yes	down	0.08	yes	GO:0048739;GO:0051493;GO:0051015;GO:0008307;GO:0030334;GO:0030018;GO:0005925	cardiac muscle fiber development;regulation of cytoskeleton organization;actin filament binding;structural constituent of muscle;regulation of cell migration;Z disc;focal adhesion	biological_process;biological_process;molecular_function;molecular_function;biological_process;cellular_component;cellular_component	.	.	.
XM_015099160.1 : TGFB2 : XP_004013650.1	XM_015099160.1	TGFB2	0.642214	no	down	0.589885	no	XP_004013650.1	0.94	yes	down	0.09	yes	GO:0030307;GO:0007179;GO:0043525;GO:0048663;GO:0051891;GO:0097191;GO:0045216;GO:0043025;GO:0001654;GO:0007050;GO:0048468;GO:0034714;GO:0045726;GO:0042416;GO:0007507;GO:0005576;GO:0001837;GO:0005114;GO:0007411;GO:0006468;GO:0009611;GO:0045787;GO:0030424;GO:0003007;GO:0030097;GO:0042493;GO:0005160;GO:0042803;GO:0032147;GO:0060395;GO:0050714;GO:0008284;GO:0001974;GO:0048566;GO:0033630;GO:1900182;GO:…	positive regulation of cell growth;transforming growth factor beta receptor signaling pathway;positive regulation of neuron apoptotic process;neuron fate commitment;positive regulation of cardioblast differentiation;extrinsic apoptotic signaling pathway;cell-cell junction organization;neuronal cell body;eye development;cell cycle arrest;cell development;type III transforming growth factor beta re…	biological_process;biological_process;biological_process;biological_process;biological_process;biological_process;biological_process;cellular_component;biological_process;biological_process;biological_process;molecular_function;biological_process;biological_process;biological_process;cellular_component;biological_process;molecular_function;biological_process;biological_process;biological_process;…	ko05321;ko05142;ko04110;ko05161;ko05200;ko05146;ko05225;ko04068;ko04380;ko04350;ko05145;ko05410;ko04060;ko04010;ko05166;ko05140;ko05211;ko05220;ko05212;ko04933;ko05323;ko05210;ko05226;ko05152;ko05205;ko05414;ko04218;ko05206;ko04390;ko05144	Inflammatiory bowel disease (IBD);Chagas disease (American trypanosomiasis);Cell cycle;Hepatitis B;Pathways in cancer;Amoebiasis;Hepatocellular carcinoma;FoxO signaling pathway;Osteoclast differentiation;TGF-beta signaling pathway;Toxoplasmosis;Hypertrophic cardiomyopathy (HCM);Cytokine-cytokine receptor interaction;MAPK signaling pathway;HTLV-I infection;Leishmaniasis;Renal cell carcinoma;Chroni…	Human Diseases;Human Diseases;Cellular Processes;Human Diseases;Human Diseases;Human Diseases;Human Diseases;Environmental Information Processing;Organismal Systems;Environmental Information Processing;Human Diseases;Human Diseases;Environmental Information Processing;Environmental Information Processing;Human Diseases;Human Diseases;Human Diseases;Human Diseases;Human Diseases;Human Diseases;Hum…
XM_012183564.2 : FAM49B : XP_014953217.1	XM_012183564.2	FAM49B	0.81237	no	down	0.711277	no	XP_014953217.1	0.99	yes	down	0.8	yes	GO:0070062;GO:0016020;GO:0005929	extracellular exosome;membrane;cilium	cellular_component;cellular_component;cellular_component	.	.	.
XM_015098444.1 : VEZF1 : XP_014953931.1	XM_015098444.1	VEZF1	1.053	no	up	0.898567	no	XP_014953931.1	0.97	yes	down	0.59	yes	GO:0046872;GO:0003676	metal ion binding;nucleic acid binding	molecular_function;molecular_function	ko03013	RNA transport	Genetic Information Processing
XM_012132986.1 : HNRNPA3 : XP_011988376.1	XM_012132986.1	HNRNPA3	0.946159	no	down	0.935	no	XP_011988376.1	0.98	yes	down	0.7	yes	GO:0043005;GO:0035770;GO:0051028;GO:0051033;GO:0071013;GO:0003729;GO:0016070;GO:0005737;GO:0005515;GO:0005654;GO:0000398;GO:0010467;GO:0000166;GO:0003723;GO:1990124;GO:0005634	neuron projection;ribonucleoprotein granule;mRNA transport;RNA transmembrane transporter activity;catalytic step 2 spliceosome;mRNA binding;RNA metabolic process;cytoplasm;protein binding;nucleoplasm;mRNA splicing, via spliceosome;gene expression;nucleotide binding;RNA binding;messenger ribonucleoprotein complex;nucleus	cellular_component;cellular_component;biological_process;molecular_function;cellular_component;molecular_function;biological_process;cellular_component;molecular_function;cellular_component;biological_process;biological_process;molecular_function;molecular_function;cellular_component;cellular_component	ko03040	Spliceosome	Genetic Information Processing
XM_012178176.2 : SLC12A2 : XP_014951424.1	XM_012178176.2	SLC12A2	1.14972	no	up	0.799583	no	XP_014951424.1	1.06	yes	up	0.31	yes	GO:0070062;GO:0072488;GO:0015377;GO:0030321;GO:0070634;GO:1902476;GO:0008519;GO:0016021;GO:0016324	extracellular exosome;ammonium transmembrane transport;cation:chloride symporter activity;transepithelial chloride transport;transepithelial ammonium transport;chloride transmembrane transport;ammonium transmembrane transporter activity;integral component of membrane;apical plasma membrane	cellular_component;biological_process;molecular_function;biological_process;biological_process;biological_process;molecular_function;cellular_component;cellular_component	ko04972;ko04970	Pancreatic secretion;Salivary secretion	Organismal Systems;Organismal Systems
XM_012105076.2 : HNRNPF : XP_011960466.1	XM_012105076.2	HNRNPF	0.0787408	yes	down	0.00328465	yes	XP_011960466.1	1.03	yes	up	0.76	yes	GO:0016020;GO:0043484;GO:0006397;GO:0000166;GO:0008380;GO:0005654;GO:0071013;GO:0005737;GO:0003727	membrane;regulation of RNA splicing;mRNA processing;nucleotide binding;RNA splicing;nucleoplasm;catalytic step 2 spliceosome;cytoplasm;single-stranded RNA binding	cellular_component;biological_process;biological_process;molecular_function;biological_process;cellular_component;cellular_component;cellular_component;molecular_function	.	.	.
XM_012185829.2 : DHRS7B : XP_012041221.1	XM_012185829.2	DHRS7B	1.02493	no	up	0.956966	no	XP_012041221.1	1.03	yes	up	0.27	yes	GO:0016491;GO:0055114;GO:0016021	oxidoreductase activity;oxidation-reduction process;integral component of membrane	molecular_function;biological_process;cellular_component	.	.	.
NM_001161888.1 : CD93 : NP_001155360.1	NM_001161888.1	CD93	0.95416	no	down	0.973339	no	NP_001155360.1	1.13	yes	up	0.1	yes	GO:0001849;GO:0002230;GO:0016021;GO:0005509;GO:0005886;GO:0009986	complement component C1q binding;positive regulation of defense response to virus by host;integral component of membrane;calcium ion binding;plasma membrane;cell surface	molecular_function;biological_process;cellular_component;molecular_function;cellular_component;cellular_component	.	.	.
XM_015101111.1 : TRAF6 : XP_014956597.1	XM_015101111.1	TRAF6	0.895738	no	down	0.863731	no	XP_014956597.1	0.97	yes	down	0.65	yes	GO:0005829;GO:0005739;GO:0008270;GO:0051023;GO:0043123;GO:0070498;GO:0043507;GO:0047485;GO:0031624;GO:0050852;GO:0032743;GO:0048471;GO:0016874;GO:0031996;GO:0042802;GO:0005938;GO:0007249;GO:0005811;GO:0043422;GO:0045410;GO:0043011;GO:0070534;GO:0048468;GO:0031666;GO:0042102;GO:0071222;GO:0042475;GO:0004842;GO:0031435;GO:0051865;GO:0001843;GO:0005730;GO:0045672;GO:0000122;GO:0001503;GO:0045453;GO:…	cytosol;mitochondrion;zinc ion binding;regulation of immunoglobulin secretion;positive regulation of I-kappaB kinase/NF-kappaB signaling;interleukin-1-mediated signaling pathway;positive regulation of JUN kinase activity;protein N-terminus binding;ubiquitin conjugating enzyme binding;T cell receptor signaling pathway;positive regulation of interleukin-2 production;perinuclear region of cytoplasm;…	cellular_component;cellular_component;molecular_function;biological_process;biological_process;biological_process;biological_process;molecular_function;molecular_function;biological_process;biological_process;cellular_component;molecular_function;molecular_function;molecular_function;cellular_component;biological_process;cellular_component;molecular_function;biological_process;biological_process;…	ko05142;ko05200;ko04620;ko04657;ko04144;ko04010;ko05160;ko05145;ko05169;ko05222;ko04621;ko05162;ko04380;ko04722;ko05133;ko04622;ko05152;ko05168;ko05140;ko04140;ko04120;ko04064	Chagas disease (American trypanosomiasis);Pathways in cancer;Toll-like receptor signaling pathway;IL-17 signaling pathway;Endocytosis;MAPK signaling pathway;Hepatitis C;Toxoplasmosis;Epstein-Barr virus infection;Small cell lung cancer;NOD-like receptor signaling pathway;Measles;Osteoclast differentiation;Neurotrophin signaling pathway;Pertussis;RIG-I-like receptor signaling pathway;Tuberculosis;H…	Human Diseases;Human Diseases;Organismal Systems;Organismal Systems;Cellular Processes;Environmental Information Processing;Human Diseases;Human Diseases;Human Diseases;Human Diseases;Organismal Systems;Human Diseases;Organismal Systems;Organismal Systems;Human Diseases;Organismal Systems;Human Diseases;Human Diseases;Human Diseases;Cellular Processes;Genetic Information Processing;Environmental …
XM_015094639.1 : PCBP2 : XP_014950122.1	XM_015094639.1	PCBP2	0.647628	no	down	0.572015	no	XP_014950122.1	0.98	yes	down	0.74	yes	GO:0031625;GO:0016071;GO:0075522;GO:0045087;GO:0039694;GO:0016020;GO:0019899;GO:0032480;GO:0050687;GO:0016070;GO:0005829;GO:0043161;GO:0003677;GO:0005654;GO:0010467;GO:0000398;GO:0005737;GO:0005515;GO:0051607;GO:0005925;GO:0070062;GO:0005634;GO:0003676;GO:0003723;GO:0002376	ubiquitin protein ligase binding;mRNA metabolic process;IRES-dependent viral translational initiation;innate immune response;viral RNA genome replication;membrane;enzyme binding;negative regulation of type I interferon production;negative regulation of defense response to virus;RNA metabolic process;cytosol;proteasome-mediated ubiquitin-dependent protein catabolic process;DNA binding;nucleoplasm;…	molecular_function;biological_process;biological_process;biological_process;biological_process;cellular_component;molecular_function;biological_process;biological_process;biological_process;cellular_component;biological_process;molecular_function;cellular_component;biological_process;biological_process;cellular_component;molecular_function;biological_process;cellular_component;cellular_component;…	ko04216	Ferroptosis	Cellular Processes
XM_004006829.3 : ARHGDIB : XP_004006878.1	XM_004006829.3	ARHGDIB	0.736497	no	down	0.683875	no	XP_004006878.1	1.03	yes	up	0.3	yes	GO:0005829;GO:0003924;GO:0070062;GO:2000249;GO:0035023;GO:0043547;GO:0048365;GO:0005096;GO:0005094;GO:1901164	cytosol;GTPase activity;extracellular exosome;regulation of actin cytoskeleton reorganization;regulation of Rho protein signal transduction;positive regulation of GTPase activity;Rac GTPase binding;GTPase activator activity;Rho GDP-dissociation inhibitor activity;negative regulation of trophoblast cell migration	cellular_component;molecular_function;cellular_component;biological_process;biological_process;biological_process;molecular_function;molecular_function;molecular_function;biological_process	ko04962;ko04722	Vasopressin-regulated water reabsorption;Neurotrophin signaling pathway	Organismal Systems;Organismal Systems
XM_004014953.2 : MAP1LC3B : XP_004015002.1	XM_004014953.2	MAP1LC3B	0.221375	yes	down	0.0702522	no	XP_004015002.1	1.02	yes	up	0.62	yes	GO:0008017;GO:0005874;GO:0006995;GO:0031410;GO:0005829;GO:0031090;GO:0000421;GO:0005776;GO:0000045;GO:0005737;GO:0000422;GO:0012505;GO:0005930	microtubule binding;microtubule;cellular response to nitrogen starvation;cytoplasmic vesicle;cytosol;organelle membrane;autophagosome membrane;autophagosome;autophagosome assembly;cytoplasm;autophagy of mitochondrion;endomembrane system;axoneme	molecular_function;cellular_component;biological_process;cellular_component;cellular_component;cellular_component;cellular_component;cellular_component;biological_process;cellular_component;biological_process;cellular_component;cellular_component	ko04216	Ferroptosis	Cellular Processes
XM_004003987.3 : RGS3 : XP_014948451.1	XM_004003987.3	RGS3	0.596443	no	down	0.786794	no	XP_014948451.1	0.79	yes	down	0.2	yes	GO:0005654;GO:0043547;GO:0005886;GO:0005737;GO:0005096	nucleoplasm;positive regulation of GTPase activity;plasma membrane;cytoplasm;GTPase activator activity	cellular_component;biological_process;cellular_component;cellular_component;molecular_function	ko04360	Axon guidance	Organismal Systems
XM_004006980.2 : LOC101102223 : XP_004007029.1	XM_004006980.2	LOC101102223	0.923376	no	down	0.937566	no	XP_004007029.1	0.94	yes	down	0.13	yes	GO:0031490;GO:0005719;GO:0006334;GO:0005794;GO:0015629;GO:0000786	chromatin DNA binding;nuclear euchromatin;nucleosome assembly;Golgi apparatus;actin cytoskeleton;nucleosome	molecular_function;cellular_component;biological_process;cellular_component;cellular_component;cellular_component	.	.	.
XM_004005766.3 : PPM1G : XP_004005815.1	XM_004005766.3	PPM1G	1.0079	no	up	0.963581	no	XP_004005815.1	0.99	yes	down	0.85	yes	GO:0005654;GO:0016020;GO:0046872;GO:0007050;GO:0005737;GO:0004722;GO:0035970	nucleoplasm;membrane;metal ion binding;cell cycle arrest;cytoplasm;protein serine/threonine phosphatase activity;peptidyl-threonine dephosphorylation	cellular_component;cellular_component;molecular_function;biological_process;cellular_component;molecular_function;biological_process	.	.	.
XM_004004305.2 : ANXA1 : XP_004004354.1	XM_004004305.2	ANXA1	0.881309	no	down	0.835382	no	XP_004004354.1	1.04	yes	up	0.14	yes	GO:0046883;GO:0031313;GO:0007187;GO:0002685;GO:0031901;GO:0016323;GO:0019834;GO:0032652;GO:0031514;GO:0045920;GO:0071385;GO:0050727;GO:0031232;GO:0032743;GO:0005615;GO:0045629;GO:0016324;GO:0002548;GO:0045087;GO:0001891;GO:0030659;GO:0016020;GO:0002250;GO:0016328;GO:0006909;GO:0043086;GO:0008360;GO:0071621;GO:0005509;GO:0005829;GO:0005544;GO:0042102;GO:0005634;GO:0070588;GO:0070062;GO:0090303;GO:…	regulation of hormone secretion;extrinsic component of endosome membrane;G-protein coupled receptor signaling pathway, coupled to cyclic nucleotide second messenger;regulation of leukocyte migration;early endosome membrane;basolateral plasma membrane;phospholipase A2 inhibitor activity;regulation of interleukin-1 production;motile cilium;negative regulation of exocytosis;cellular response to gluc…	biological_process;cellular_component;biological_process;biological_process;cellular_component;cellular_component;molecular_function;biological_process;cellular_component;biological_process;biological_process;biological_process;cellular_component;biological_process;cellular_component;biological_process;cellular_component;biological_process;biological_process;cellular_component;cellular_component;…	.	.	.
XM_012182341.2 : UBAP2L : XP_012037753.1	XM_012182341.2	UBAP2L	1.34801	no	up	0.683306	no	XP_012037753.1	0.99	yes	down	0.56	yes	GO:0005634;GO:0010628;GO:0007339;GO:0031519;GO:0005671;GO:0005737;GO:0061484	nucleus;positive regulation of gene expression;binding of sperm to zona pellucida;PcG protein complex;Ada2/Gcn5/Ada3 transcription activator complex;cytoplasm;hematopoietic stem cell homeostasis	cellular_component;biological_process;biological_process;cellular_component;cellular_component;cellular_component;biological_process	.	.	.
XM_004007893.3 : ELMO1 : XP_012032197.1	XM_004007893.3	ELMO1	0.893251	no	down	0.857074	no	XP_012032197.1	1.13	yes	up	0.16	yes	GO:0032045;GO:0006911;GO:0016477;GO:0016020;GO:0005886;GO:0006909;GO:0030036;GO:0065009;GO:0030029;GO:0017124;GO:0005085;GO:0048870;GO:0005737;GO:0016601	guanyl-nucleotide exchange factor complex;phagocytosis, engulfment;cell migration;membrane;plasma membrane;phagocytosis;actin cytoskeleton organization;regulation of molecular function;actin filament-based process;SH3 domain binding;guanyl-nucleotide exchange factor activity;cell motility;cytoplasm;Rac protein signal transduction	cellular_component;biological_process;biological_process;cellular_component;cellular_component;biological_process;biological_process;biological_process;biological_process;molecular_function;molecular_function;biological_process;cellular_component;biological_process	ko04062;ko05100	Chemokine signaling pathway;Bacterial invasion of epithelial cells	Organismal Systems;Human Diseases
XM_012150348.2 : EPB41 : XP_014949128.1	XM_012150348.2	EPB41	0.511168	no	down	1	no	XP_014949128.1	0.97	yes	down	0.41	yes	GO:0008092;GO:0005634;GO:0030863;GO:0030054;GO:0005938;GO:0005545;GO:0005516;GO:0005856;GO:0003779;GO:0005886;GO:0019898;GO:0032092;GO:0030866;GO:0005198	cytoskeletal protein binding;nucleus;cortical cytoskeleton;cell junction;cell cortex;1-phosphatidylinositol binding;calmodulin binding;cytoskeleton;actin binding;plasma membrane;extrinsic component of membrane;positive regulation of protein binding;cortical actin cytoskeleton organization;structural molecule activity	molecular_function;cellular_component;cellular_component;cellular_component;cellular_component;molecular_function;molecular_function;cellular_component;molecular_function;cellular_component;cellular_component;biological_process;biological_process;molecular_function	.	.	.
XM_012102956.2 : CASP7 : XP_004020253.1	XM_012102956.2	CASP7	0.073698	yes	down	1	no	XP_004020253.1	0.97	yes	down	0.76	yes	GO:0004190;GO:0097200;GO:0016485;GO:0005737;GO:0009411;GO:0051402;GO:0007507;GO:0097194	aspartic-type endopeptidase activity;cysteine-type endopeptidase activity involved in execution phase of apoptosis;protein processing;cytoplasm;response to UV;neuron apoptotic process;heart development;execution phase of apoptosis	molecular_function;molecular_function;biological_process;cellular_component;biological_process;biological_process;biological_process;biological_process	ko05133;ko04932;ko05134;ko04215;ko04210;ko05200;ko04668;ko05010	Pertussis;Non-alcoholic fatty liver disease (NAFLD);Legionellosis;Apoptosis - multiple species;Apoptosis;Pathways in cancer;TNF signaling pathway;Alzheimer disease	Human Diseases;Human Diseases;Human Diseases;Cellular Processes;Cellular Processes;Human Diseases;Environmental Information Processing;Human Diseases
XM_015093490.1 : SUMO1 : XP_014948977.1	XM_015093490.1	SUMO1	0.99485	no	down	0.981099	no	XP_014948977.1	1.12	yes	up	0.6	yes	GO:0016605;GO:0032436;GO:0031386;GO:0015459;GO:0016607;GO:0031625;GO:0016925;GO:0060021;GO:0005886;GO:0031965;GO:0005730;GO:0044325;GO:0090204;GO:0043392;GO:1901896;GO:0005737;GO:0043433;GO:0045759;GO:0030578;GO:0008076;GO:0031334;GO:0008134;GO:0050821;GO:0005634;GO:0086004;GO:1902260	PML body;positive regulation of proteasomal ubiquitin-dependent protein catabolic process;protein tag;potassium channel regulator activity;nuclear speck;ubiquitin protein ligase binding;protein sumoylation;palate development;plasma membrane;nuclear membrane;nucleolus;ion channel binding;protein localization to nuclear pore;negative regulation of DNA binding;positive regulation of calcium-transpor…	cellular_component;biological_process;molecular_function;molecular_function;cellular_component;molecular_function;biological_process;biological_process;cellular_component;cellular_component;cellular_component;molecular_function;biological_process;biological_process;biological_process;cellular_component;biological_process;biological_process;biological_process;cellular_component;biological_process;…	ko05418;ko03013	Fluid shear stress and atherosclerosis;RNA transport	Human Diseases;Genetic Information Processing
XM_012180259.2 : ENOPH1 : XP_004009995.1	XM_012180259.2	ENOPH1	0.514537	no	down	0.46619	no	XP_004009995.1	1.04	yes	up	0.32	yes	GO:0005737;GO:0000287;GO:0019509;GO:0043874;GO:0070062;GO:0016311;GO:0005634	cytoplasm;magnesium ion binding;L-methionine salvage from methylthioadenosine;acireductone synthase activity;extracellular exosome;dephosphorylation;nucleus	cellular_component;molecular_function;biological_process;molecular_function;cellular_component;biological_process;cellular_component	ko00270	Cysteine and methionine metabolism	Metabolism
XM_012178626.1 : HARS : XP_004008921.1	XM_012178626.1	HARS	1.23249	no	up	0.781912	no	XP_004008921.1	0.99	yes	down	0.39	yes	GO:0005739;GO:0004821;GO:0032543;GO:0006427;GO:0005524	mitochondrion;histidine-tRNA ligase activity;mitochondrial translation;histidyl-tRNA aminoacylation;ATP binding	cellular_component;molecular_function;biological_process;biological_process;molecular_function	ko00970	Aminoacyl-tRNA biosynthesis	Genetic Information Processing
XM_004007736.2 : PON3 : XP_004007785.1	XM_004007736.2	PON3	1.08054	no	up	0.931395	no	XP_004007785.1	1.01	yes	up	0.94	yes	GO:0042803;GO:0046395;GO:0009636;GO:0070062;GO:0019439;GO:0005615;GO:0004064;GO:0032929	protein homodimerization activity;carboxylic acid catabolic process;response to toxic substance;extracellular exosome;aromatic compound catabolic process;extracellular space;arylesterase activity;negative regulation of superoxide anion generation	molecular_function;biological_process;biological_process;cellular_component;biological_process;cellular_component;molecular_function;biological_process	.	.	.
XM_012179864.2 : APBB2 : XP_014951955.1	XM_012179864.2	APBB2	1.16708	no	up	0.886386	no	XP_014951955.1	1.11	yes	up	0.04	yes	GO:0043066;GO:0030308;GO:0007411;GO:0005737;GO:0006355;GO:0030198;GO:0001764;GO:0007050;GO:0008134;GO:0005634;GO:0001540;GO:0043065	negative regulation of apoptotic process;negative regulation of cell growth;axon guidance;cytoplasm;regulation of transcription, DNA-templated;extracellular matrix organization;neuron migration;cell cycle arrest;transcription factor binding;nucleus;amyloid-beta binding;positive regulation of apoptotic process	biological_process;biological_process;biological_process;cellular_component;biological_process;biological_process;biological_process;biological_process;molecular_function;cellular_component;molecular_function;biological_process	.	.	.
XM_012110889.2 : IGFBP5 : NP_001123205.1	XM_012110889.2	IGFBP5	1.3936	no	up	0.649852	no	NP_001123205.1	1.13	yes	up	0.19	yes	GO:0017148;GO:0071320;GO:0031995;GO:0060056;GO:0045668;GO:1901862;GO:0060416;GO:0031069;GO:0042567;GO:0042593;GO:0048286;GO:0006006;GO:0005615;GO:0043568;GO:0043569;GO:0001968;GO:0031994;GO:0045926;GO:0001649;GO:0051146;GO:0010906;GO:0007565;GO:0048662;GO:0044342;GO:0014912;GO:0001558;GO:0043567;GO:0051897	negative regulation of translation;cellular response to cAMP;insulin-like growth factor II binding;mammary gland involution;negative regulation of osteoblast differentiation;negative regulation of muscle tissue development;response to growth hormone;hair follicle morphogenesis;insulin-like growth factor ternary complex;glucose homeostasis;lung alveolus development;glucose metabolic process;extrac…	biological_process;biological_process;molecular_function;biological_process;biological_process;biological_process;biological_process;biological_process;cellular_component;biological_process;biological_process;biological_process;cellular_component;biological_process;biological_process;molecular_function;molecular_function;biological_process;biological_process;biological_process;biological_process;…	ko05202;ko04218;ko04115	Transcriptional misregulation in cancers;Cellular senescence;p53 signaling pathway	Human Diseases;Cellular Processes;Cellular Processes
XM_015102385.1 : PBRM1 : XP_011955337.1	XM_015102385.1	PBRM1	1.99043	no	up	0.415036	no	XP_011955337.1	0.96	yes	down	0.42	yes	GO:0043044;GO:0000776;GO:0008285;GO:0007507;GO:0003682;GO:0005654;GO:0003677;GO:0006338;GO:0006368;GO:0006337;GO:0001890;GO:0016586;GO:0015616	ATP-dependent chromatin remodeling;kinetochore;negative regulation of cell proliferation;heart development;chromatin binding;nucleoplasm;DNA binding;chromatin remodeling;transcription elongation from RNA polymerase II promoter;nucleosome disassembly;placenta development;RSC-type complex;DNA translocase activity	biological_process;cellular_component;biological_process;biological_process;molecular_function;cellular_component;molecular_function;biological_process;biological_process;biological_process;biological_process;cellular_component;molecular_function	ko05225	Hepatocellular carcinoma	Human Diseases
XM_012185115.1 : SHMT1 : NP_001009469.1	XM_012185115.1	SHMT1	0.686159	no	down	0.722277	no	NP_001009469.1	0.96	yes	down	0.36	yes	GO:0046653;GO:0006544;GO:0051289;GO:0004372;GO:0006563;GO:0030170;GO:0005829	tetrahydrofolate metabolic process;glycine metabolic process;protein homotetramerization;glycine hydroxymethyltransferase activity;L-serine metabolic process;pyridoxal phosphate binding;cytosol	biological_process;biological_process;biological_process;molecular_function;biological_process;molecular_function;cellular_component	ko00260;ko00630;ko00670;ko01523	Glycine, serine and threonine metabolism;Glyoxylate and dicarboxylate metabolism;One carbon pool by folate;Antifolate resistance	Metabolism;Metabolism;Metabolism;Human Diseases
XM_012095562.2 : HYOU1 : XP_011950955.1	XM_012095562.2	HYOU1	1.43365	no	up	0.555775	no	XP_011950955.1	1.06	yes	up	0.15	yes	GO:0034976;GO:0005524;GO:1903298;GO:1903382;GO:0034663;GO:0002931;GO:0071456;GO:0005925;GO:0070062;GO:0016020	response to endoplasmic reticulum stress;ATP binding;negative regulation of hypoxia-induced intrinsic apoptotic signaling pathway;negative regulation of endoplasmic reticulum stress-induced neuron intrinsic apoptotic signaling pathway;endoplasmic reticulum chaperone complex;response to ischemia;cellular response to hypoxia;focal adhesion;extracellular exosome;membrane	biological_process;molecular_function;biological_process;biological_process;cellular_component;biological_process;biological_process;cellular_component;cellular_component;cellular_component	ko04141	Protein processing in endoplasmic reticulum	Genetic Information Processing
XM_004002682.2 : PFDN2 : XP_004002731.1	XM_004002682.2	PFDN2	0.875223	no	down	0.877866	no	XP_004002731.1	1.04	yes	up	0.54	yes	GO:0051086;GO:0016272;GO:0006457;GO:0051082;GO:0005829;GO:0005634;GO:0005739	chaperone mediated protein folding independent of cofactor;prefoldin complex;protein folding;unfolded protein binding;cytosol;nucleus;mitochondrion	biological_process;cellular_component;biological_process;molecular_function;cellular_component;cellular_component;cellular_component	.	.	.
XM_012102185.2 : AIP : XP_004019768.1	XM_012102185.2	AIP	5.54441	yes	up	1	no	XP_004019768.1	0.99	yes	down	0.89	yes	GO:0005654;GO:0003712;GO:0022417;GO:0051082;GO:0017162;GO:0006805;GO:0036004;GO:0005886;GO:0005829;GO:1903506;GO:0006626;GO:0034751	nucleoplasm;transcription cofactor activity;protein maturation by protein folding;unfolded protein binding;aryl hydrocarbon receptor binding;xenobiotic metabolic process;GAF domain binding;plasma membrane;cytosol;regulation of nucleic acid-templated transcription;protein targeting to mitochondrion;aryl hydrocarbon receptor complex	cellular_component;molecular_function;biological_process;molecular_function;molecular_function;biological_process;molecular_function;cellular_component;cellular_component;biological_process;biological_process;cellular_component	ko04934	Cushing syndrome	Human Diseases
XM_015104811.1 : RBBP7 : XP_014960296.1	XM_015104811.1	RBBP7	0.78863	no	down	0.698241	no	XP_014960296.1	0.97	yes	down	0.22	yes	GO:0070370;GO:0006260;GO:0006351;GO:0030308;GO:0000122;GO:0005634;GO:0016581;GO:0035098;GO:0003723	cellular heat acclimation;DNA replication;transcription, DNA-templated;negative regulation of cell growth;negative regulation of transcription by RNA polymerase II;nucleus;NuRD complex;ESC/E(Z) complex;RNA binding	biological_process;biological_process;biological_process;biological_process;biological_process;cellular_component;cellular_component;cellular_component;molecular_function	.	.	.
XM_012184556.2 : ALG5 : XP_012039947.1	XM_012184556.2	ALG5	0.590524	no	down	0.662092	no	XP_012039947.1	1.04	yes	up	0.7	yes	GO:0005789;GO:0004169;GO:0007368;GO:0035269;GO:0006506;GO:0006487;GO:0004582;GO:0019348	endoplasmic reticulum membrane;dolichyl-phosphate-mannose-protein mannosyltransferase activity;determination of left/right symmetry;protein O-linked mannosylation;GPI anchor biosynthetic process;protein N-linked glycosylation;dolichyl-phosphate beta-D-mannosyltransferase activity;dolichol metabolic process	cellular_component;molecular_function;biological_process;biological_process;biological_process;biological_process;molecular_function;biological_process	ko00510	N-Glycan biosynthesis	Metabolism
XM_012182486.1 : ADAR : XP_012037876.1	XM_012182486.1	ADAR	0.831163	no	down	0.768651	no	XP_012037876.1	1.05	yes	up	0.33	yes	GO:0002566;GO:0003726;GO:0035280;GO:0051607;GO:0030218;GO:0060339;GO:0005737;GO:0060216;GO:0035455;GO:0005515;GO:0005654;GO:0045071;GO:0006382;GO:0001649;GO:0005730;GO:0006611;GO:1900369;GO:0001701;GO:0016020;GO:0045070;GO:0031054;GO:0061484;GO:0044387;GO:0043066;GO:0002244;GO:0006606;GO:0098586;GO:0044530	somatic diversification of immune receptors via somatic mutation;double-stranded RNA adenosine deaminase activity;miRNA loading onto RISC involved in gene silencing by miRNA;defense response to virus;erythrocyte differentiation;negative regulation of type I interferon-mediated signaling pathway;cytoplasm;definitive hemopoiesis;response to interferon-alpha;protein binding;nucleoplasm;negative regu…	biological_process;molecular_function;biological_process;biological_process;biological_process;biological_process;cellular_component;biological_process;biological_process;molecular_function;cellular_component;biological_process;biological_process;biological_process;cellular_component;biological_process;biological_process;biological_process;cellular_component;biological_process;biological_process;…	ko04623;ko05164;ko05162	Cytosolic DNA-sensing pathway;Influenza A;Measles	Organismal Systems;Human Diseases;Human Diseases
XM_012174905.2 : MYBPC1 : XP_012030291.1	XM_012174905.2	MYBPC1	2.10477	yes	up	0.233943	no	XP_012030291.1	1.03	yes	up	0.87	yes	GO:0006936;GO:0030016;GO:0031432	muscle contraction;myofibril;titin binding	biological_process;cellular_component;molecular_function	.	.	.
XM_004008768.3 : CNN2 : XP_004008817.1	XM_004008768.3	CNN2	1.0219	no	up	0.948127	no	XP_004008817.1	1	yes	down	0.99	yes	GO:0031032;GO:0005856;GO:0005516;GO:0003779	actomyosin structure organization;cytoskeleton;calmodulin binding;actin binding	biological_process;cellular_component;molecular_function;molecular_function	ko00510	N-Glycan biosynthesis	Metabolism
XM_012107808.1 : NFYC : XP_011963229.1	XM_012107808.1	NFYC	0.309493	yes	down	0.503213	no	XP_011963229.1	0.95	yes	down	0.41	yes	GO:0000980;GO:0045893;GO:0000978;GO:0006351;GO:0006355;GO:0044212;GO:0045944;GO:0008134;GO:0005634;GO:0003700;GO:0090575;GO:0005654;GO:0032993;GO:0003677;GO:0046982;GO:0005667;GO:0016602	RNA polymerase II distal enhancer sequence-specific DNA binding;positive regulation of transcription, DNA-templated;RNA polymerase II proximal promoter sequence-specific DNA binding;transcription, DNA-templated;regulation of transcription, DNA-templated;transcription regulatory region DNA binding;positive regulation of transcription by RNA polymerase II;transcription factor binding;nucleus;DNA bi…	molecular_function;biological_process;molecular_function;biological_process;biological_process;molecular_function;biological_process;molecular_function;cellular_component;molecular_function;cellular_component;cellular_component;cellular_component;molecular_function;molecular_function;cellular_component;cellular_component	ko04612;ko05152	Antigen processing and presentation;Tuberculosis	Organismal Systems;Human Diseases
XM_004020708.2 : HAGH : XP_011959344.1	XM_004020708.2	HAGH	1.08592	no	up	0.852919	no	XP_011959344.1	0.96	yes	down	0.68	yes	GO:0004416;GO:0005759;GO:0070062;GO:0019243;GO:0006750	hydroxyacylglutathione hydrolase activity;mitochondrial matrix;extracellular exosome;methylglyoxal catabolic process to D-lactate via S-lactoyl-glutathione;glutathione biosynthetic process	molecular_function;cellular_component;cellular_component;biological_process;biological_process	ko00620	Pyruvate metabolism	Metabolism
XM_004008045.2 : CALU : XP_004008094.1	XM_004008045.2	CALU	1.05669	no	up	0.922827	no	XP_004008094.1	0.83	yes	down	0.04	yes	GO:0005783;GO:0016020;GO:0005509	endoplasmic reticulum;membrane;calcium ion binding	cellular_component;cellular_component;molecular_function	ko04621	NOD-like receptor signaling pathway	Organismal Systems
XM_012179866.2 : APBB2 : XP_014951955.1	XM_012179866.2	APBB2	1.27051	no	up	0.669543	no	XP_014951955.1	1.11	yes	up	0.04	yes	GO:0043066;GO:0030308;GO:0007411;GO:0005737;GO:0006355;GO:0030198;GO:0001764;GO:0007050;GO:0008134;GO:0005634;GO:0001540;GO:0043065	negative regulation of apoptotic process;negative regulation of cell growth;axon guidance;cytoplasm;regulation of transcription, DNA-templated;extracellular matrix organization;neuron migration;cell cycle arrest;transcription factor binding;nucleus;amyloid-beta binding;positive regulation of apoptotic process	biological_process;biological_process;biological_process;cellular_component;biological_process;biological_process;biological_process;biological_process;molecular_function;cellular_component;molecular_function;biological_process	.	.	.
XM_004005128.2 : LYPLA2 : XP_004005177.1	XM_004005128.2	LYPLA2	1.44574	no	up	0.486114	no	XP_004005177.1	1.02	yes	up	0.52	yes	GO:0052689;GO:0070062;GO:0002084;GO:0008474;GO:0005737	carboxylic ester hydrolase activity;extracellular exosome;protein depalmitoylation;palmitoyl-(protein) hydrolase activity;cytoplasm	molecular_function;cellular_component;biological_process;molecular_function;cellular_component	ko00564	Glycerophospholipid metabolism	Metabolism
XM_012150304.2 : EPB41 : XP_014949128.1	XM_012150304.2	EPB41	1.47615	no	up	1	no	XP_014949128.1	0.97	yes	down	0.41	yes	GO:0008092;GO:0005634;GO:0030863;GO:0030054;GO:0005938;GO:0005545;GO:0005516;GO:0005856;GO:0003779;GO:0005886;GO:0019898;GO:0032092;GO:0030866;GO:0005198	cytoskeletal protein binding;nucleus;cortical cytoskeleton;cell junction;cell cortex;1-phosphatidylinositol binding;calmodulin binding;cytoskeleton;actin binding;plasma membrane;extrinsic component of membrane;positive regulation of protein binding;cortical actin cytoskeleton organization;structural molecule activity	molecular_function;cellular_component;cellular_component;cellular_component;cellular_component;molecular_function;molecular_function;cellular_component;molecular_function;cellular_component;cellular_component;biological_process;biological_process;molecular_function	.	.	.
XM_012182786.2 : UBE2J1 : XP_012038176.1	XM_012182786.2	UBE2J1	1.2799	no	up	0.73337	no	XP_012038176.1	1.21	yes	up	0.13	yes	GO:0007286;GO:0061630;GO:0016567;GO:0042534;GO:0031625;GO:0018279;GO:0061631;GO:0030433;GO:0005737;GO:0016021	spermatid development;ubiquitin protein ligase activity;protein ubiquitination;regulation of tumor necrosis factor biosynthetic process;ubiquitin protein ligase binding;protein N-linked glycosylation via asparagine;ubiquitin conjugating enzyme activity;ubiquitin-dependent ERAD pathway;cytoplasm;integral component of membrane	biological_process;molecular_function;biological_process;biological_process;molecular_function;biological_process;molecular_function;biological_process;cellular_component;cellular_component	ko04141;ko04120;ko05012	Protein processing in endoplasmic reticulum;Ubiquitin mediated proteolysis;Parkinson disease	Genetic Information Processing;Genetic Information Processing;Human Diseases
XM_012098371.2 : FXR1 : XP_011953732.1	XM_012098371.2	FXR1	0.660662	no	down	0.456636	no	XP_011953732.1	0.99	yes	down	0.78	yes	GO:0036464;GO:0003723;GO:0043197;GO:0046982;GO:0030425;GO:0007517;GO:0060998;GO:0014069;GO:0043034;GO:0030154;GO:0007417;GO:0008089;GO:0048814;GO:0002151;GO:0035770;GO:0071598;GO:0045182;GO:0005634;GO:0043025;GO:2000637;GO:0003730;GO:0017148;GO:0005737;GO:0016020;GO:0030424;GO:0033592;GO:0042803;GO:0003729;GO:0005829;GO:0048666;GO:0048471;GO:0045727;GO:0043488;GO:0005844	cytoplasmic ribonucleoprotein granule;RNA binding;dendritic spine;protein heterodimerization activity;dendrite;muscle organ development;regulation of dendritic spine development;postsynaptic density;costamere;cell differentiation;central nervous system development;anterograde axonal transport;regulation of dendrite morphogenesis;G-quadruplex RNA binding;ribonucleoprotein granule;neuronal ribonucl…	cellular_component;molecular_function;cellular_component;molecular_function;cellular_component;biological_process;biological_process;cellular_component;cellular_component;biological_process;biological_process;biological_process;biological_process;molecular_function;cellular_component;cellular_component;molecular_function;cellular_component;cellular_component;biological_process;molecular_function;…	ko03013	RNA transport	Genetic Information Processing
XM_012184820.2 : RBM26 : XP_004012242.1	XM_012184820.2	RBM26	0.904079	no	down	0.921437	no	XP_004012242.1	0.92	yes	down	0.02	yes	GO:0006397;GO:0046872;GO:0000166;GO:0003676;GO:0003723	mRNA processing;metal ion binding;nucleotide binding;nucleic acid binding;RNA binding	biological_process;molecular_function;molecular_function;molecular_function;molecular_function	.	.	.
XM_012100674.2 : UBR2 : XP_011956066.1	XM_012100674.2	UBR2	0.764383	no	down	0.624231	no	XP_011956066.1	1.01	yes	up	0.92	yes	GO:0007283;GO:0006342;GO:0033522;GO:0005737;GO:0000151;GO:0032007;GO:0070728;GO:0071233;GO:0005654;GO:0007141;GO:0005886;GO:0071596;GO:0008270;GO:0000785;GO:0061630	spermatogenesis;chromatin silencing;histone H2A ubiquitination;cytoplasm;ubiquitin ligase complex;negative regulation of TOR signaling;leucine binding;cellular response to leucine;nucleoplasm;male meiosis I;plasma membrane;ubiquitin-dependent protein catabolic process via the N-end rule pathway;zinc ion binding;chromatin;ubiquitin protein ligase activity	biological_process;biological_process;biological_process;cellular_component;cellular_component;biological_process;molecular_function;biological_process;cellular_component;biological_process;cellular_component;biological_process;molecular_function;cellular_component;molecular_function	.	.	.
XM_012177977.2 : HNRNPM : XP_004008618.1	XM_012177977.2	HNRNPM	1.003	no	up	0.993388	no	XP_004008618.1	1.04	yes	up	0.53	yes	GO:0003723;GO:0005681;GO:0000166;GO:0019904;GO:1900182;GO:0005634;GO:0005887;GO:0070062;GO:0005515;GO:0008543;GO:0005737;GO:0048306;GO:0071222;GO:0010467;GO:0009986;GO:0000398;GO:0016363;GO:0042382;GO:0005654;GO:0003729;GO:0005730;GO:0016070;GO:0000380;GO:0016020;GO:0031012;GO:1990405;GO:0071013	RNA binding;spliceosomal complex;nucleotide binding;protein domain specific binding;positive regulation of protein localization to nucleus;nucleus;integral component of plasma membrane;extracellular exosome;protein binding;fibroblast growth factor receptor signaling pathway;cytoplasm;calcium-dependent protein binding;cellular response to lipopolysaccharide;gene expression;cell surface;mRNA splici…	molecular_function;cellular_component;molecular_function;molecular_function;biological_process;cellular_component;cellular_component;cellular_component;molecular_function;biological_process;cellular_component;molecular_function;biological_process;biological_process;cellular_component;biological_process;cellular_component;cellular_component;cellular_component;molecular_function;cellular_component;…	ko03040	Spliceosome	Genetic Information Processing
XM_004018977.2 : CCHCR1 : XP_011956397.1	XM_004018977.2	CCHCR1	1.30491	no	up	0.64465	no	XP_011956397.1	1.13	yes	up	0.11	yes	GO:0005814;GO:0006611;GO:0030154	centriole;protein export from nucleus;cell differentiation	cellular_component;biological_process;biological_process	.	.	.
XM_004007853.3 : DLD : XP_004007902.1	XM_004007853.3	DLD	0.880162	no	down	0.816765	no	XP_004007902.1	1.12	yes	up	0.41	yes	GO:0006086;GO:0005929;GO:0005739;GO:0006120;GO:0042391;GO:0007369;GO:0004148;GO:0048240;GO:0050660;GO:0006508;GO:0045454;GO:0043159;GO:0045254;GO:0005654;GO:0043209;GO:0034604	acetyl-CoA biosynthetic process from pyruvate;cilium;mitochondrion;mitochondrial electron transport, NADH to ubiquinone;regulation of membrane potential;gastrulation;dihydrolipoyl dehydrogenase activity;sperm capacitation;flavin adenine dinucleotide binding;proteolysis;cell redox homeostasis;acrosomal matrix;pyruvate dehydrogenase complex;nucleoplasm;myelin sheath;pyruvate dehydrogenase (NAD+) ac…	biological_process;cellular_component;cellular_component;biological_process;biological_process;biological_process;molecular_function;biological_process;molecular_function;biological_process;biological_process;cellular_component;cellular_component;cellular_component;cellular_component;molecular_function	ko00280;ko00630;ko00640;ko00260;ko00010;ko00020;ko00620	Valine, leucine and isoleucine degradation;Glyoxylate and dicarboxylate metabolism;Propanoate metabolism;Glycine, serine and threonine metabolism;Glycolysis / Gluconeogenesis;Citrate cycle (TCA cycle);Pyruvate metabolism	Metabolism;Metabolism;Metabolism;Metabolism;Metabolism;Metabolism;Metabolism
XM_004008469.3 : DNAJB1 : XP_004008518.1	XM_004008469.3	DNAJB1	0.887972	no	down	0.827318	no	XP_004008518.1	1.01	yes	up	0.75	yes	GO:0005730;GO:0005829;GO:0051117;GO:0030544;GO:0051085;GO:0070062;GO:0032781;GO:0090084;GO:0051082;GO:0001671;GO:0051087	nucleolus;cytosol;ATPase binding;Hsp70 protein binding;chaperone cofactor-dependent protein refolding;extracellular exosome;positive regulation of ATPase activity;negative regulation of inclusion body assembly;unfolded protein binding;ATPase activator activity;chaperone binding	cellular_component;cellular_component;molecular_function;molecular_function;biological_process;cellular_component;biological_process;biological_process;molecular_function;molecular_function;molecular_function	ko05164;ko04141	Influenza A;Protein processing in endoplasmic reticulum	Human Diseases;Genetic Information Processing
XM_015091598.1 : RABGGTB : XP_014947083.1	XM_015091598.1	RABGGTB	1.72797	no	up	0.609158	no	XP_014947083.1	0.99	yes	down	0.86	yes	GO:0005968;GO:0016740;GO:0004663;GO:0003824;GO:0018344	Rab-protein geranylgeranyltransferase complex;transferase activity;Rab geranylgeranyltransferase activity;catalytic activity;protein geranylgeranylation	cellular_component;molecular_function;molecular_function;molecular_function;biological_process	.	.	.
XM_012185246.1 : HSD17B7 : XP_004002763.1	XM_012185246.1	HSD17B7	1.03948	no	up	0.939494	no	XP_004002763.1	1	yes	down	0.98	yes	GO:0055114;GO:0016021;GO:0000253;GO:0005783;GO:0006695	oxidation-reduction process;integral component of membrane;3-keto sterol reductase activity;endoplasmic reticulum;cholesterol biosynthetic process	biological_process;cellular_component;molecular_function;cellular_component;biological_process	ko04913;ko00140;ko00100	Ovarian Steroidogenesis;Steroid hormone biosynthesis;Steroid biosynthesis	Organismal Systems;Metabolism;Metabolism
XM_012189186.2 : RALGAPB : XP_012044579.1	XM_012189186.2	RALGAPB	0.645321	no	down	0.53851	no	XP_012044579.1	0.94	yes	down	0.2	yes	GO:0043547;GO:0046982;GO:0005096;GO:0051056	positive regulation of GTPase activity;protein heterodimerization activity;GTPase activator activity;regulation of small GTPase mediated signal transduction	biological_process;molecular_function;molecular_function;biological_process	.	.	.
XM_004017429.3 : GIT2 : XP_011953316.1	XM_004017429.3	GIT2	0.660745	no	down	0.494362	no	XP_011953316.1	0.95	yes	down	0.32	yes	GO:0048266;GO:0005096;GO:0005654;GO:0005925;GO:0043547	behavioral response to pain;GTPase activator activity;nucleoplasm;focal adhesion;positive regulation of GTPase activity	biological_process;molecular_function;cellular_component;cellular_component;biological_process	ko04144	Endocytosis	Cellular Processes
XM_012100690.1 : KLC4 : XP_004018888.1	XM_012100690.1	KLC4	0.631211	no	down	0.687317	no	XP_004018888.1	1	yes	down	0.99	yes	GO:0003777;GO:0005874;GO:0005871;GO:0005737	microtubule motor activity;microtubule;kinesin complex;cytoplasm	molecular_function;cellular_component;cellular_component;cellular_component	ko05132	Salmonella infection	Human Diseases
XM_004022011.2 : DDX3X : XP_011961907.1	XM_004022011.2	DDX3X	0.612207	no	down	0.459342	no	XP_011961907.1	0.95	yes	down	0	yes	GO:0005737	cytoplasm	cellular_component	ko05161;ko05203;ko04622	Hepatitis B;Viral carcinogenesis;RIG-I-like receptor signaling pathway	Human Diseases;Human Diseases;Organismal Systems
XM_012132994.2 : HNRNPA3 : XP_011988376.1	XM_012132994.2	HNRNPA3	0.99691	no	down	0.96717	no	XP_011988376.1	0.98	yes	down	0.7	yes	GO:0043005;GO:0035770;GO:0051028;GO:0051033;GO:0071013;GO:0003729;GO:0016070;GO:0005737;GO:0005515;GO:0005654;GO:0000398;GO:0010467;GO:0000166;GO:0003723;GO:1990124;GO:0005634	neuron projection;ribonucleoprotein granule;mRNA transport;RNA transmembrane transporter activity;catalytic step 2 spliceosome;mRNA binding;RNA metabolic process;cytoplasm;protein binding;nucleoplasm;mRNA splicing, via spliceosome;gene expression;nucleotide binding;RNA binding;messenger ribonucleoprotein complex;nucleus	cellular_component;cellular_component;biological_process;molecular_function;cellular_component;molecular_function;biological_process;cellular_component;molecular_function;cellular_component;biological_process;biological_process;molecular_function;molecular_function;cellular_component;cellular_component	ko03040	Spliceosome	Genetic Information Processing
XR_001020892.2 : POLD3 : XP_004016369.1	XR_001020892.2	POLD3	1.29259	no	up	0.820571	no	XP_004016369.1	0.94	yes	down	0.05	yes	GO:0006260;GO:0005634	DNA replication;nucleus	biological_process;cellular_component	ko03030;ko00230;ko03430;ko03410;ko03440;ko05166;ko03420;ko00240	DNA replication;Purine metabolism;Mismatch repair;Base excision repair;Homologous recombination;HTLV-I infection;Nucleotide excision repair;Pyrimidine metabolism	Genetic Information Processing;Metabolism;Genetic Information Processing;Genetic Information Processing;Genetic Information Processing;Human Diseases;Genetic Information Processing;Metabolism
XM_012106111.2 : ARAF : NP_001159362.1	XM_012106111.2	ARAF	1.12571	no	up	0.804982	no	NP_001159362.1	1.02	yes	up	0.82	yes	GO:0005739;GO:0035556;GO:0046872;GO:0006468;GO:0005524;GO:0004674	mitochondrion;intracellular signal transduction;metal ion binding;protein phosphorylation;ATP binding;protein serine/threonine kinase activity	cellular_component;biological_process;molecular_function;biological_process;molecular_function;molecular_function	ko05218;ko01521;ko05200;ko05225;ko04068;ko05214;ko04720;ko05213;ko05221;ko05224;ko05160;ko05223;ko05034;ko04650;ko04726;ko04010;ko04914;ko05220;ko05211;ko04910;ko04730;ko04012;ko05212;ko05210;ko05226;ko05205;ko04270;ko01522;ko05215;ko05219;ko04810	Melanoma;EGFR tyrosine kinase inhibitor resistance;Pathways in cancer;Hepatocellular carcinoma;FoxO signaling pathway;Glioma;Long-term potentiation;Endometrial cancer;Acute myeloid leukemia;Breast cancer;Hepatitis C;Non-small cell lung cancer;Alcoholism;Natural killer cell mediated cytotoxicity;Serotonergic synapse;MAPK signaling pathway;Progesterone-mediated oocyte maturation;Chronic myeloid leu…	Human Diseases;Human Diseases;Human Diseases;Human Diseases;Environmental Information Processing;Human Diseases;Organismal Systems;Human Diseases;Human Diseases;Human Diseases;Human Diseases;Human Diseases;Human Diseases;Organismal Systems;Organismal Systems;Environmental Information Processing;Organismal Systems;Human Diseases;Human Diseases;Organismal Systems;Organismal Systems;Environmental In…
XM_012149428.2 : ZBTB8OS : XP_004005063.2	XM_012149428.2	ZBTB8OS	0.779536	no	down	1	no	XP_004005063.2	1.01	yes	up	0.68	yes	GO:0006388;GO:0046872;GO:0072669	tRNA splicing, via endonucleolytic cleavage and ligation;metal ion binding;tRNA-splicing ligase complex	biological_process;molecular_function;cellular_component	.	.	.
XM_015101298.1 : GPX8 : XP_004017038.1	XM_015101298.1	GPX8	0.444979	yes	down	0.354542	no	XP_004017038.1	1.05	yes	up	0.17	yes	GO:0016021;GO:0055114;GO:0004602;GO:0006979	integral component of membrane;oxidation-reduction process;glutathione peroxidase activity;response to oxidative stress	cellular_component;biological_process;molecular_function;biological_process	ko00480;ko04918;ko00590	Glutathione metabolism;Thyroid hormone synthesis;Arachidonic acid metabolism	Metabolism;Organismal Systems;Metabolism
XM_004009777.2 : UGDH : XP_004009826.1	XM_004009777.2	UGDH	0.79931	no	down	0.689301	no	XP_004009826.1	1.11	yes	up	0.07	yes	GO:0006024;GO:0006065;GO:0055114;GO:0051287;GO:0005654;GO:0003979;GO:0005829;GO:0001702;GO:0005634;GO:0070062;GO:0005975	glycosaminoglycan biosynthetic process;UDP-glucuronate biosynthetic process;oxidation-reduction process;NAD binding;nucleoplasm;UDP-glucose 6-dehydrogenase activity;cytosol;gastrulation with mouth forming second;nucleus;extracellular exosome;carbohydrate metabolic process	biological_process;biological_process;biological_process;molecular_function;cellular_component;molecular_function;cellular_component;biological_process;cellular_component;cellular_component;biological_process	ko00520;ko00040;ko00053	Amino sugar and nucleotide sugar metabolism;Pentose and glucuronate interconversions;Ascorbate and aldarate metabolism	Metabolism;Metabolism;Metabolism
XM_012189671.2 : GALNS : XP_012045061.1	XM_012189671.2	GALNS	0.806266	no	down	0.730567	no	XP_012045061.1	0.92	yes	down	0.16	yes	GO:0008484;GO:0008152;GO:0070062	sulfuric ester hydrolase activity;metabolic process;extracellular exosome	molecular_function;biological_process;cellular_component	ko00531;ko04142	Glycosaminoglycan degradation;Lysosome	Metabolism;Cellular Processes
XM_004011754.3 : ZC2HC1A : XP_004011803.1	XM_004011754.3	ZC2HC1A	0.786397	no	down	0.68439	no	XP_004011803.1	0.97	yes	down	0.88	yes	GO:0046872	metal ion binding	molecular_function	ko00020;ko00190	Citrate cycle (TCA cycle);Oxidative phosphorylation	Metabolism;Metabolism
XM_012102840.2 : NOLC1 : XP_004020189.3	XM_012102840.2	NOLC1	1.33591	no	up	0.627407	no	XP_004020189.3	0.92	yes	down	0.21	yes	GO:0015030;GO:0005654;GO:0005730;GO:0007000	Cajal body;nucleoplasm;nucleolus;nucleolus organization	cellular_component;cellular_component;cellular_component;biological_process	.	.	.
XR_001435208.1 : ALG5 : XP_012039947.1	XR_001435208.1	ALG5	0.0492362	yes	down	1	no	XP_012039947.1	1.04	yes	up	0.7	yes	GO:0005789;GO:0004169;GO:0007368;GO:0035269;GO:0006506;GO:0006487;GO:0004582;GO:0019348	endoplasmic reticulum membrane;dolichyl-phosphate-mannose-protein mannosyltransferase activity;determination of left/right symmetry;protein O-linked mannosylation;GPI anchor biosynthetic process;protein N-linked glycosylation;dolichyl-phosphate beta-D-mannosyltransferase activity;dolichol metabolic process	cellular_component;molecular_function;biological_process;biological_process;biological_process;biological_process;molecular_function;biological_process	ko00510	N-Glycan biosynthesis	Metabolism
XM_004001818.3 : SF3A3 : XP_004001867.1	XM_004001818.3	SF3A3	1.06435	no	up	0.886441	no	XP_004001867.1	1.04	yes	up	0.39	yes	GO:0005654;GO:0008270;GO:0000398;GO:0071013;GO:0003723;GO:0005681	nucleoplasm;zinc ion binding;mRNA splicing, via spliceosome;catalytic step 2 spliceosome;RNA binding;spliceosomal complex	cellular_component;molecular_function;biological_process;cellular_component;molecular_function;cellular_component	ko03040	Spliceosome	Genetic Information Processing
XM_012182501.1 : ADAR : XP_012037876.1	XM_012182501.1	ADAR	0.915956	no	down	0.868192	no	XP_012037876.1	1.05	yes	up	0.33	yes	GO:0002566;GO:0003726;GO:0035280;GO:0051607;GO:0030218;GO:0060339;GO:0005737;GO:0060216;GO:0035455;GO:0005515;GO:0005654;GO:0045071;GO:0006382;GO:0001649;GO:0005730;GO:0006611;GO:1900369;GO:0001701;GO:0016020;GO:0045070;GO:0031054;GO:0061484;GO:0044387;GO:0043066;GO:0002244;GO:0006606;GO:0098586;GO:0044530	somatic diversification of immune receptors via somatic mutation;double-stranded RNA adenosine deaminase activity;miRNA loading onto RISC involved in gene silencing by miRNA;defense response to virus;erythrocyte differentiation;negative regulation of type I interferon-mediated signaling pathway;cytoplasm;definitive hemopoiesis;response to interferon-alpha;protein binding;nucleoplasm;negative regu…	biological_process;molecular_function;biological_process;biological_process;biological_process;biological_process;cellular_component;biological_process;biological_process;molecular_function;cellular_component;biological_process;biological_process;biological_process;cellular_component;biological_process;biological_process;biological_process;cellular_component;biological_process;biological_process;…	ko04623;ko05164;ko05162	Cytosolic DNA-sensing pathway;Influenza A;Measles	Organismal Systems;Human Diseases;Human Diseases
XM_015099542.1 : UPF2 : XP_014955028.1	XM_015099542.1	UPF2	0.734112	no	down	0.57992	no	XP_014955028.1	1.09	yes	up	0.41	yes	GO:0003723	RNA binding	molecular_function	ko03013;ko03015	RNA transport;mRNA surveillance pathway	Genetic Information Processing;Genetic Information Processing
XM_012097783.2 : ATP2A2 : XP_011953174.1	XM_012097783.2	ATP2A2	1.06792	no	up	0.886529	no	XP_011953174.1	0.96	yes	down	0.69	yes	GO:0070296;GO:0097470;GO:0014801;GO:0006874;GO:0014704;GO:0055119;GO:0086039;GO:0005524;GO:0005515;GO:0010882;GO:0006984;GO:0032470;GO:0045822;GO:0034599;GO:0033017;GO:0070588;GO:0005887;GO:0014883;GO:0086036;GO:0090534;GO:0006996;GO:1903233;GO:0002026;GO:0044548;GO:0019899;GO:0033292;GO:0046872;GO:1903515;GO:0005509;GO:0008022	sarcoplasmic reticulum calcium ion transport;ribbon synapse;longitudinal sarcoplasmic reticulum;cellular calcium ion homeostasis;intercalated disc;relaxation of cardiac muscle;calcium-transporting ATPase activity involved in regulation of cardiac muscle cell membrane potential;ATP binding;protein binding;regulation of cardiac muscle contraction by calcium ion signaling;ER-nucleus signaling pathwa…	biological_process;cellular_component;cellular_component;biological_process;cellular_component;biological_process;molecular_function;molecular_function;molecular_function;biological_process;biological_process;biological_process;biological_process;biological_process;cellular_component;biological_process;cellular_component;biological_process;biological_process;cellular_component;biological_process;…	ko04972;ko04022;ko04020;ko05010	Pancreatic secretion;cGMP - PKG signaling pathway;Calcium signaling pathway;Alzheimer disease	Organismal Systems;Environmental Information Processing;Environmental Information Processing;Human Diseases
XM_012176805.1 : ELMO1 : XP_012032197.1	XM_012176805.1	ELMO1	0.403724	yes	down	1	no	XP_012032197.1	1.13	yes	up	0.16	yes	GO:0032045;GO:0006911;GO:0016477;GO:0016020;GO:0005886;GO:0006909;GO:0030036;GO:0065009;GO:0030029;GO:0017124;GO:0005085;GO:0048870;GO:0005737;GO:0016601	guanyl-nucleotide exchange factor complex;phagocytosis, engulfment;cell migration;membrane;plasma membrane;phagocytosis;actin cytoskeleton organization;regulation of molecular function;actin filament-based process;SH3 domain binding;guanyl-nucleotide exchange factor activity;cell motility;cytoplasm;Rac protein signal transduction	cellular_component;biological_process;biological_process;cellular_component;cellular_component;biological_process;biological_process;biological_process;biological_process;molecular_function;molecular_function;biological_process;cellular_component;biological_process	ko04062;ko05100	Chemokine signaling pathway;Bacterial invasion of epithelial cells	Organismal Systems;Human Diseases
XM_004019063.3 : HMGN4 : XP_004019112.1	XM_004019063.3	HMGN4	0.855789	no	down	0.835878	no	XP_004019112.1	0.82	yes	down	0.04	yes	GO:0005634;GO:0000785;GO:0031492	nucleus;chromatin;nucleosomal DNA binding	cellular_component;cellular_component;molecular_function	.	.	.
NM_001009476.1 : PTGS1 : NP_001009476.1	NM_001009476.1	PTGS1	0.947837	no	down	0.966835	no	NP_001009476.1	0.91	yes	down	0.4	yes	GO:0043231;GO:0008217;GO:0005737;GO:0001516;GO:0005634	intracellular membrane-bounded organelle;regulation of blood pressure;cytoplasm;prostaglandin biosynthetic process;nucleus	cellular_component;biological_process;cellular_component;biological_process;cellular_component	ko00590;ko04726;ko04611;ko04923	Arachidonic acid metabolism;Serotonergic synapse;Platelet activation;Regulation of lipolysis in adipocyte	Metabolism;Organismal Systems;Organismal Systems;Organismal Systems
XM_012105804.2 : PCM1 : XP_011961200.1	XM_012105804.2	PCM1	0.369504	yes	down	0.116989	no	XP_011961200.1	0.98	yes	down	0.71	yes	GO:0022027;GO:0000242;GO:0034451;GO:0035735;GO:0031122;GO:0097150;GO:0034454;GO:0005814;GO:0090316;GO:0031965;GO:0001764;GO:0071539;GO:0036064;GO:0050768	interkinetic nuclear migration;pericentriolar material;centriolar satellite;intraciliary transport involved in cilium assembly;cytoplasmic microtubule organization;neuronal stem cell population maintenance;microtubule anchoring at centrosome;centriole;positive regulation of intracellular protein transport;nuclear membrane;neuron migration;protein localization to centrosome;ciliary basal body;nega…	biological_process;cellular_component;cellular_component;biological_process;biological_process;biological_process;biological_process;cellular_component;biological_process;cellular_component;biological_process;biological_process;cellular_component;biological_process	.	.	.
XM_015104660.1 : FHL1 : NP_001159670.1	XM_015104660.1	FHL1	0.955931	no	down	0.993539	no	NP_001159670.1	0.92	yes	down	0.34	yes	GO:0005829;GO:0005886;GO:0044325;GO:0008270;GO:2000134;GO:0003254;GO:0005634;GO:0005925;GO:0009887;GO:0030154;GO:0030308;GO:0005515;GO:0005737;GO:0010972;GO:1901016;GO:0007517;GO:0043268	cytosol;plasma membrane;ion channel binding;zinc ion binding;negative regulation of G1/S transition of mitotic cell cycle;regulation of membrane depolarization;nucleus;focal adhesion;animal organ morphogenesis;cell differentiation;negative regulation of cell growth;protein binding;cytoplasm;negative regulation of G2/M transition of mitotic cell cycle;regulation of potassium ion transmembrane tran…	cellular_component;cellular_component;molecular_function;molecular_function;biological_process;biological_process;cellular_component;cellular_component;biological_process;biological_process;biological_process;molecular_function;cellular_component;biological_process;biological_process;biological_process;biological_process	ko04630	Jak-STAT signaling pathway	Environmental Information Processing
XM_015100937.1 : RNF214 : XP_014956423.1	XM_015100937.1	RNF214	0.628566	no	down	0.448663	no	XP_014956423.1	1.16	yes	up	0.41	yes	GO:0008270	zinc ion binding	molecular_function	ko04144	Endocytosis	Cellular Processes
XM_004003958.2 : ACP1 : XP_004004007.1	XM_004003958.2	ACP1	1.13341	no	up	0.830578	no	XP_004004007.1	1	yes	down	0.99	yes	GO:0005737;GO:0004726;GO:0035335;GO:0003993;GO:0070062;GO:0009898	cytoplasm;non-membrane spanning protein tyrosine phosphatase activity;peptidyl-tyrosine dephosphorylation;acid phosphatase activity;extracellular exosome;cytoplasmic side of plasma membrane	cellular_component;molecular_function;biological_process;molecular_function;cellular_component;cellular_component	ko00740;ko00730	Riboflavin metabolism;Thiamine metabolism	Metabolism;Metabolism
XM_004004265.3 : HINT2 : XP_004004314.1	XM_004004265.3	HINT2	1.45385	no	up	0.620709	no	XP_004004314.1	0.96	yes	down	0.58	yes	GO:0005739;GO:0016787;GO:0006694;GO:0006915;GO:0000166;GO:0005730	mitochondrion;hydrolase activity;steroid biosynthetic process;apoptotic process;nucleotide binding;nucleolus	cellular_component;molecular_function;biological_process;biological_process;molecular_function;cellular_component	.	.	.
XM_015104393.1 : RUFY2 : XP_014959879.1	XM_015104393.1	RUFY2	1.64884	no	up	0.532707	no	XP_014959879.1	1.02	yes	up	0.95	yes	GO:0005634;GO:0035091;GO:0046872;GO:0017124;GO:0005737	nucleus;phosphatidylinositol binding;metal ion binding;SH3 domain binding;cytoplasm	cellular_component;molecular_function;molecular_function;molecular_function;cellular_component	ko03030	DNA replication	Genetic Information Processing
XM_004012545.3 : PRPF8 : XP_004012594.1	XM_004012545.3	PRPF8	0.671355	no	down	0.694774	no	XP_004012594.1	0.99	yes	down	0.72	yes	GO:0070530;GO:0030623;GO:0017070;GO:0000386;GO:0005682;GO:0000244;GO:0016020;GO:0030619;GO:0097157;GO:0071013;GO:0030620	K63-linked polyubiquitin modification-dependent protein binding;U5 snRNA binding;U6 snRNA binding;second spliceosomal transesterification activity;U5 snRNP;spliceosomal tri-snRNP complex assembly;membrane;U1 snRNA binding;pre-mRNA intronic binding;catalytic step 2 spliceosome;U2 snRNA binding	molecular_function;molecular_function;molecular_function;molecular_function;cellular_component;biological_process;cellular_component;molecular_function;molecular_function;cellular_component;molecular_function	ko03040	Spliceosome	Genetic Information Processing
XM_012095560.2 : HYOU1 : XP_011950955.1	XM_012095560.2	HYOU1	0.87795	no	down	0.817271	no	XP_011950955.1	1.06	yes	up	0.15	yes	GO:0034976;GO:0005524;GO:1903298;GO:1903382;GO:0034663;GO:0002931;GO:0071456;GO:0005925;GO:0070062;GO:0016020	response to endoplasmic reticulum stress;ATP binding;negative regulation of hypoxia-induced intrinsic apoptotic signaling pathway;negative regulation of endoplasmic reticulum stress-induced neuron intrinsic apoptotic signaling pathway;endoplasmic reticulum chaperone complex;response to ischemia;cellular response to hypoxia;focal adhesion;extracellular exosome;membrane	biological_process;molecular_function;biological_process;biological_process;cellular_component;biological_process;biological_process;cellular_component;cellular_component;cellular_component	ko04141	Protein processing in endoplasmic reticulum	Genetic Information Processing
XM_015094618.1 : PCBP2 : XP_014950122.1	XM_015094618.1	PCBP2	1.13442	no	up	0.874704	no	XP_014950122.1	0.98	yes	down	0.74	yes	GO:0031625;GO:0016071;GO:0075522;GO:0045087;GO:0039694;GO:0016020;GO:0019899;GO:0032480;GO:0050687;GO:0016070;GO:0005829;GO:0043161;GO:0003677;GO:0005654;GO:0010467;GO:0000398;GO:0005737;GO:0005515;GO:0051607;GO:0005925;GO:0070062;GO:0005634;GO:0003676;GO:0003723;GO:0002376	ubiquitin protein ligase binding;mRNA metabolic process;IRES-dependent viral translational initiation;innate immune response;viral RNA genome replication;membrane;enzyme binding;negative regulation of type I interferon production;negative regulation of defense response to virus;RNA metabolic process;cytosol;proteasome-mediated ubiquitin-dependent protein catabolic process;DNA binding;nucleoplasm;…	molecular_function;biological_process;biological_process;biological_process;biological_process;cellular_component;molecular_function;biological_process;biological_process;biological_process;cellular_component;biological_process;molecular_function;cellular_component;biological_process;biological_process;cellular_component;molecular_function;biological_process;cellular_component;cellular_component;…	ko04216	Ferroptosis	Cellular Processes
XM_012106512.2 : USP9X : XP_004022057.1	XM_012106512.2	USP9X	0.54499	no	down	0.292762	no	XP_004022057.1	0.98	yes	down	0.59	yes	GO:0001764;GO:0036459;GO:0016020;GO:0016477;GO:0005737;GO:0006511;GO:0048675;GO:0016579;GO:0007179;GO:0030509;GO:0030426;GO:0070410	neuron migration;thiol-dependent ubiquitinyl hydrolase activity;membrane;cell migration;cytoplasm;ubiquitin-dependent protein catabolic process;axon extension;protein deubiquitination;transforming growth factor beta receptor signaling pathway;BMP signaling pathway;growth cone;co-SMAD binding	biological_process;molecular_function;cellular_component;biological_process;cellular_component;biological_process;biological_process;biological_process;biological_process;biological_process;cellular_component;molecular_function	.	.	.
XM_012179344.2 : SNCA : XP_014951730.1	XM_012179344.2	SNCA	3.32095	yes	up	1	no	XP_014951730.1	1.23	yes	up	0.1	yes	GO:0070555;GO:0043154;GO:0005543;GO:0048488;GO:0045920;GO:0071280;GO:1903284;GO:0000287;GO:0031115;GO:0060079;GO:0050812;GO:0032769;GO:0014048;GO:0042775;GO:0016234;GO:0051219;GO:0032410;GO:0005886;GO:0048156;GO:0071902;GO:0031648;GO:0034341;GO:0032026;GO:0043014;GO:0010517;GO:0006919;GO:0040012;GO:0008344;GO:0005634;GO:0042416;GO:0001963;GO:0007006;GO:0019894;GO:0008198;GO:0031092;GO:0031623;GO:…	response to interleukin-1;negative regulation of cysteine-type endopeptidase activity involved in apoptotic process;phospholipid binding;synaptic vesicle endocytosis;negative regulation of exocytosis;cellular response to copper ion;positive regulation of glutathione peroxidase activity;magnesium ion binding;negative regulation of microtubule polymerization;excitatory postsynaptic potential;regula…	biological_process;biological_process;molecular_function;biological_process;biological_process;biological_process;biological_process;molecular_function;biological_process;biological_process;biological_process;biological_process;biological_process;biological_process;cellular_component;molecular_function;biological_process;cellular_component;molecular_function;biological_process;biological_process;…	ko05010;ko05012	Alzheimer disease;Parkinson disease	Human Diseases;Human Diseases
XM_015098926.1 : EIF4A3 : XP_014954412.1	XM_015098926.1	EIF4A3	0.985873	no	down	0.990774	no	XP_014954412.1	0.98	yes	down	0.74	yes	GO:0010501;GO:0006397;GO:0004004;GO:0000184;GO:0010468;GO:0048701;GO:0005524;GO:0006364;GO:0017148;GO:0005737;GO:0035145;GO:0016020;GO:0003729;GO:0008143;GO:0008380;GO:0071013;GO:0000381;GO:0051028;GO:0016607;GO:0045727	RNA secondary structure unwinding;mRNA processing;ATP-dependent RNA helicase activity;nuclear-transcribed mRNA catabolic process, nonsense-mediated decay;regulation of gene expression;embryonic cranial skeleton morphogenesis;ATP binding;rRNA processing;negative regulation of translation;cytoplasm;exon-exon junction complex;membrane;mRNA binding;poly(A) binding;RNA splicing;catalytic step 2 splice…	biological_process;biological_process;molecular_function;biological_process;biological_process;biological_process;molecular_function;biological_process;biological_process;cellular_component;cellular_component;cellular_component;molecular_function;molecular_function;biological_process;cellular_component;biological_process;biological_process;cellular_component;biological_process	ko03040;ko03013;ko03015	Spliceosome;RNA transport;mRNA surveillance pathway	Genetic Information Processing;Genetic Information Processing;Genetic Information Processing
XM_004004789.3 : SF3B1 : XP_004004838.1	XM_004004789.3	SF3B1	1.66726	no	up	0.377108	no	XP_004004838.1	1.01	yes	up	0.75	yes	GO:0000245;GO:0034693;GO:0005689;GO:0005654;GO:0071004;GO:0071013;GO:0003729;GO:0005686	spliceosomal complex assembly;U11/U12 snRNP;U12-type spliceosomal complex;nucleoplasm;U2-type prespliceosome;catalytic step 2 spliceosome;mRNA binding;U2 snRNP	biological_process;cellular_component;cellular_component;cellular_component;cellular_component;cellular_component;molecular_function;cellular_component	ko03040	Spliceosome	Genetic Information Processing
XM_015093329.1 : GULP1 : XP_011986866.1	XM_015093329.1	GULP1	0.722146	no	down	0.836545	no	XP_011986866.1	0.92	yes	down	0.48	yes	GO:0006869;GO:0007165;GO:0006911;GO:0006915;GO:0005737	lipid transport;signal transduction;phagocytosis, engulfment;apoptotic process;cytoplasm	biological_process;biological_process;biological_process;biological_process;cellular_component	.	.	.
XM_012185830.2 : DHRS7B : XP_012041221.1	XM_012185830.2	DHRS7B	1.85348	no	up	0.38977	no	XP_012041221.1	1.03	yes	up	0.27	yes	GO:0016491;GO:0055114;GO:0016021	oxidoreductase activity;oxidation-reduction process;integral component of membrane	molecular_function;biological_process;cellular_component	.	.	.
XM_012177713.2 : BABAM1 : XP_012033104.1	XM_012177713.2	BABAM1	1.99377	no	up	0.585399	no	XP_012033104.1	0.94	yes	down	0.64	yes	GO:0051301;GO:0031572;GO:0005634;GO:0006302;GO:0070536;GO:0070552;GO:0005737;GO:0045739;GO:0070531;GO:0010212	cell division;G2 DNA damage checkpoint;nucleus;double-strand break repair;protein K63-linked deubiquitination;BRISC complex;cytoplasm;positive regulation of DNA repair;BRCA1-A complex;response to ionizing radiation	biological_process;biological_process;cellular_component;biological_process;biological_process;cellular_component;cellular_component;biological_process;cellular_component;biological_process	ko03440	Homologous recombination	Genetic Information Processing
XM_004010484.3 : LRRC57 : XP_012036676.1	XM_004010484.3	LRRC57	0.755774	no	down	0.64643	no	XP_012036676.1	1.16	yes	up	0.06	yes	GO:0070062	extracellular exosome	cellular_component	.	.	.
XM_004002745.3 : TIPRL : XP_012041226.1	XM_004002745.3	TIPRL	0.71594	no	down	0.573237	no	XP_012041226.1	1	yes	down	0.9	yes	GO:0043231;GO:0000077;GO:0005737	intracellular membrane-bounded organelle;DNA damage checkpoint;cytoplasm	cellular_component;biological_process;cellular_component	.	.	.
XM_004007978.3 : OGDH : XP_004008027.1	XM_004007978.3	OGDH	1.18652	no	up	0.729485	no	XP_004008027.1	0.99	yes	down	0.91	yes	GO:0045252;GO:0021860;GO:0005829;GO:0046872;GO:0005739;GO:0021695;GO:0006099;GO:0061034;GO:0004591;GO:0005759;GO:0030976;GO:0021756;GO:0022028;GO:0021766;GO:0034602;GO:0021794;GO:0006096	oxoglutarate dehydrogenase complex;pyramidal neuron development;cytosol;metal ion binding;mitochondrion;cerebellar cortex development;tricarboxylic acid cycle;olfactory bulb mitral cell layer development;oxoglutarate dehydrogenase (succinyl-transferring) activity;mitochondrial matrix;thiamine pyrophosphate binding;striatum development;tangential migration from the subventricular zone to the olfac…	cellular_component;biological_process;cellular_component;molecular_function;cellular_component;biological_process;biological_process;biological_process;molecular_function;cellular_component;molecular_function;biological_process;biological_process;biological_process;molecular_function;biological_process;biological_process	ko00380;ko00020;ko00310	Tryptophan metabolism;Citrate cycle (TCA cycle);Lysine degradation	Metabolism;Metabolism;Metabolism
XM_004006129.2 : RPL31 : XP_004006178.1	XM_004006129.2	RPL31	0.878935	no	down	0.831931	no	XP_004006178.1	1.05	yes	up	0.5	yes	GO:0002181;GO:0022625;GO:0003735	cytoplasmic translation;cytosolic large ribosomal subunit;structural constituent of ribosome	biological_process;cellular_component;molecular_function	ko03010	Ribosome	Genetic Information Processing
XM_012178255.2 : COMMD10 : XP_004008742.1	XM_012178255.2	COMMD10	0.658607	no	down	0.725096	no	XP_004008742.1	1	yes	down	0.95	yes	GO:0005634;GO:0006355;GO:0006351;GO:0005515;GO:0005737	nucleus;regulation of transcription, DNA-templated;transcription, DNA-templated;protein binding;cytoplasm	cellular_component;biological_process;biological_process;molecular_function;cellular_component	.	.	.
XM_004017011.3 : HMGCS1 : XP_014956794.1	XM_004017011.3	HMGCS1	1.07027	no	up	0.887342	no	XP_014956794.1	1.01	yes	up	0.67	yes	GO:0004421;GO:0005654;GO:0008299;GO:0005737;GO:0005886	hydroxymethylglutaryl-CoA synthase activity;nucleoplasm;isoprenoid biosynthetic process;cytoplasm;plasma membrane	molecular_function;cellular_component;biological_process;cellular_component;cellular_component	ko00900;ko00280;ko00650;ko00072	Terpenoid backbone biosynthesis;Valine, leucine and isoleucine degradation;Butanoate metabolism;Synthesis and degradation of ketone bodies	Metabolism;Metabolism;Metabolism;Metabolism
XM_012174722.2 : PRKACB : XP_012030140.1	XM_012174722.2	PRKACB	-inf	yes	down	1	no	XP_012030140.1	0.94	yes	down	0.35	yes	GO:0070613;GO:0031625;GO:0005524;GO:0004674;GO:0006468;GO:0005737;GO:0005634;GO:1901621;GO:0004691;GO:0005813;GO:0070062;GO:0001843;GO:0097546;GO:0000287;GO:0005886	regulation of protein processing;ubiquitin protein ligase binding;ATP binding;protein serine/threonine kinase activity;protein phosphorylation;cytoplasm;nucleus;negative regulation of smoothened signaling pathway involved in dorsal/ventral neural tube patterning;cAMP-dependent protein kinase activity;centrosome;extracellular exosome;neural tube closure;ciliary base;magnesium ion binding;plasma me…	biological_process;molecular_function;molecular_function;molecular_function;biological_process;cellular_component;cellular_component;biological_process;molecular_function;cellular_component;cellular_component;biological_process;cellular_component;molecular_function;cellular_component	ko04140;ko04910;ko05032;ko04714;ko05030;ko04911;ko05205;ko01522;ko04913;ko04213;ko04915;ko04925;ko04014;ko05200;ko04916;ko04922;ko04724;ko04530;ko04010;ko04726;ko04921;ko04024;ko04914;ko04371;ko04971;ko04976;ko04912;ko04340;ko05203;ko04062;ko04727;ko04720;ko04962;ko04742;ko04211;ko04114;ko04750;ko05169;ko04713;ko04740;ko04919;ko05414;ko04918;ko05031;ko04926;ko05012;ko04924;ko04611;ko04923;ko05146…	Autophagy - animal;Insulin signaling pathway;Morphine addiction;Thermogenesis;Cocaine addiction;Insulin secretion;Proteoglycans in cancer;Endocrine resistance;Ovarian Steroidogenesis;Longevity regulating pathway - multiple species;Estrogen signaling pathway;Aldosterone synthesis and secretion;Ras signaling pathway;Pathways in cancer;Melanogenesis;Glucagon signaling pathway;Glutamatergic synapse;T…	Cellular Processes;Organismal Systems;Human Diseases;Organismal Systems;Human Diseases;Organismal Systems;Human Diseases;Human Diseases;Organismal Systems;Organismal Systems;Organismal Systems;Organismal Systems;Environmental Information Processing;Human Diseases;Organismal Systems;Organismal Systems;Organismal Systems;Cellular Processes;Environmental Information Processing;Organismal Systems;Org…
XM_004002436.2 : SF3B4 : XP_004002485.1	XM_004002436.2	SF3B4	1.06007	no	up	0.89474	no	XP_004002485.1	1.04	yes	up	0.35	yes	GO:0003676;GO:0000166	nucleic acid binding;nucleotide binding	molecular_function;molecular_function	ko03040	Spliceosome	Genetic Information Processing
XM_015094621.1 : PCBP2 : XP_014950122.1	XM_015094621.1	PCBP2	1.30473	no	up	0.780023	no	XP_014950122.1	0.98	yes	down	0.74	yes	GO:0031625;GO:0016071;GO:0075522;GO:0045087;GO:0039694;GO:0016020;GO:0019899;GO:0032480;GO:0050687;GO:0016070;GO:0005829;GO:0043161;GO:0003677;GO:0005654;GO:0010467;GO:0000398;GO:0005737;GO:0005515;GO:0051607;GO:0005925;GO:0070062;GO:0005634;GO:0003676;GO:0003723;GO:0002376	ubiquitin protein ligase binding;mRNA metabolic process;IRES-dependent viral translational initiation;innate immune response;viral RNA genome replication;membrane;enzyme binding;negative regulation of type I interferon production;negative regulation of defense response to virus;RNA metabolic process;cytosol;proteasome-mediated ubiquitin-dependent protein catabolic process;DNA binding;nucleoplasm;…	molecular_function;biological_process;biological_process;biological_process;biological_process;cellular_component;molecular_function;biological_process;biological_process;biological_process;cellular_component;biological_process;molecular_function;cellular_component;biological_process;biological_process;cellular_component;molecular_function;biological_process;cellular_component;cellular_component;…	ko04216	Ferroptosis	Cellular Processes
XM_004012603.3 : SPAG7 : XP_004012652.3	XM_004012603.3	SPAG7	1.01926	no	up	0.942131	no	XP_004012652.3	0.94	yes	down	0.16	yes	GO:0003676;GO:0005634	nucleic acid binding;nucleus	molecular_function;cellular_component	.	.	.
XM_012189324.2 : STAU1 : XP_014955414.1	XM_012189324.2	STAU1	2.6556	yes	up	0.238132	no	XP_014955414.1	0.99	yes	down	0.63	yes	GO:0045070;GO:0036464;GO:0044297;GO:0070062;GO:0005783;GO:0046726;GO:0005886;GO:0030425	positive regulation of viral genome replication;cytoplasmic ribonucleoprotein granule;cell body;extracellular exosome;endoplasmic reticulum;positive regulation by virus of viral protein levels in host cell;plasma membrane;dendrite	biological_process;cellular_component;cellular_component;cellular_component;cellular_component;biological_process;cellular_component;cellular_component	.	.	.
XM_004015189.3 : LOC101121538 : XP_004015238.1	XM_004015189.3	LOC101121538	0.999339	no	down	0.972677	no	XP_004015238.1	0.94	yes	down	0.31	yes	GO:0045277;GO:0004129;GO:0005743;GO:0005739;GO:0005758;GO:1902600	respiratory chain complex IV;cytochrome-c oxidase activity;mitochondrial inner membrane;mitochondrion;mitochondrial intermembrane space;proton transmembrane transport	cellular_component;molecular_function;cellular_component;cellular_component;cellular_component;biological_process	ko05012;ko05010;ko04260;ko00190;ko05016;ko04932;ko04714	Parkinson disease;Alzheimer disease;Cardiac muscle contraction;Oxidative phosphorylation;Huntington disease;Non-alcoholic fatty liver disease (NAFLD);Thermogenesis	Human Diseases;Human Diseases;Organismal Systems;Metabolism;Human Diseases;Human Diseases;Organismal Systems
XM_012176961.1 : TBRG4 : XP_004008023.1	XM_012176961.1	TBRG4	0.976045	no	down	0.965999	no	XP_004008023.1	1.03	yes	up	0.84	yes	GO:0045333;GO:0005739;GO:0004672;GO:0006468	cellular respiration;mitochondrion;protein kinase activity;protein phosphorylation	biological_process;cellular_component;molecular_function;biological_process	.	.	.
XM_004001970.3 : NRDC : XP_004002018.1	XM_004001970.3	NRDC	0.41071	yes	down	0.281582	no	XP_004002018.1	0.98	yes	down	0.5	yes	GO:0008270;GO:0016485;GO:0004222	zinc ion binding;protein processing;metalloendopeptidase activity	molecular_function;biological_process;molecular_function	.	.	.
XM_012188647.2 : WDR37 : XP_012044037.1	XM_012188647.2	WDR37	0.802169	no	down	0.706024	no	XP_012044037.1	1	yes	down	1	no	GO:0000470;GO:0000460;GO:0070545;GO:0030687	maturation of LSU-rRNA;maturation of 5.8S rRNA;PeBoW complex;preribosome, large subunit precursor	biological_process;biological_process;cellular_component;cellular_component	.	.	.
XM_012105261.2 : MCU : XP_004021505.1	XM_012105261.2	MCU	0.877055	no	down	0.83351	no	XP_004021505.1	0.99	yes	down	0.92	yes	GO:0006851;GO:0042802;GO:0042593;GO:1990246;GO:0005515;GO:0051561;GO:0019722;GO:0031305;GO:0051560;GO:0032024;GO:0015292;GO:0005743;GO:0005739;GO:0036444;GO:0005262;GO:0034704	mitochondrial calcium ion transmembrane transport;identical protein binding;glucose homeostasis;uniplex complex;protein binding;positive regulation of mitochondrial calcium ion concentration;calcium-mediated signaling;integral component of mitochondrial inner membrane;mitochondrial calcium ion homeostasis;positive regulation of insulin secretion;uniporter activity;mitochondrial inner membrane;mit…	biological_process;molecular_function;biological_process;cellular_component;molecular_function;biological_process;biological_process;cellular_component;biological_process;biological_process;molecular_function;cellular_component;cellular_component;biological_process;molecular_function;cellular_component	ko04020;ko04218;ko04621	Calcium signaling pathway;Cellular senescence;NOD-like receptor signaling pathway	Environmental Information Processing;Cellular Processes;Organismal Systems
XM_004018540.2 : RPL32 : XP_004018589.1	XM_004018540.2	RPL32	0.916425	no	down	0.90938	no	XP_004018589.1	1.02	yes	up	0.62	yes	GO:0006412;GO:0003735;GO:0022625	translation;structural constituent of ribosome;cytosolic large ribosomal subunit	biological_process;molecular_function;cellular_component	ko03010	Ribosome	Genetic Information Processing
XM_015104432.1 : PPP3CB : XP_014959921.1	XM_015104432.1	PPP3CB	0.64316	no	down	0.589665	no	XP_014959921.1	1.12	yes	up	0.15	yes	GO:0030018;GO:0019899;GO:0005509;GO:0034097;GO:0030217;GO:0033192;GO:0006470;GO:0031987;GO:0043029;GO:0045944;GO:0006468;GO:0046983;GO:0008144;GO:0001915;GO:0035690;GO:0030315;GO:0035176;GO:0030346;GO:0033173;GO:0005516;GO:0007507;GO:0001946;GO:0035774;GO:0017156;GO:0005955	Z disc;enzyme binding;calcium ion binding;response to cytokine;T cell differentiation;calmodulin-dependent protein phosphatase activity;protein dephosphorylation;locomotion involved in locomotory behavior;T cell homeostasis;positive regulation of transcription by RNA polymerase II;protein phosphorylation;protein dimerization activity;drug binding;negative regulation of T cell mediated cytotoxicit…	cellular_component;molecular_function;molecular_function;biological_process;biological_process;molecular_function;biological_process;biological_process;biological_process;biological_process;biological_process;molecular_function;molecular_function;biological_process;biological_process;cellular_component;biological_process;molecular_function;biological_process;molecular_function;biological_process;…	ko05167;ko05010;ko04662;ko04380;ko04720;ko04360;ko04724;ko04922;ko05166;ko04728;ko04020;ko04010;ko04650;ko04114;ko04310;ko05014;ko04921;ko05152;ko04218;ko04658;ko04659;ko04370;ko04022;ko04660;ko04924;ko05031	Kaposi sarcoma-associated herpesvirus infection;Alzheimer disease;B cell receptor signaling pathway;Osteoclast differentiation;Long-term potentiation;Axon guidance;Glutamatergic synapse;Glucagon signaling pathway;HTLV-I infection;Dopaminergic synapse;Calcium signaling pathway;MAPK signaling pathway;Natural killer cell mediated cytotoxicity;Oocyte meiosis;Wnt signaling pathway;Amyotrophic lateral …	Human Diseases;Human Diseases;Organismal Systems;Organismal Systems;Organismal Systems;Organismal Systems;Organismal Systems;Organismal Systems;Human Diseases;Organismal Systems;Environmental Information Processing;Environmental Information Processing;Organismal Systems;Cellular Processes;Environmental Information Processing;Human Diseases;Organismal Systems;Human Diseases;Cellular Processes;Orga…
XM_012099950.1 : PBRM1 : XP_011955337.1	XM_012099950.1	PBRM1	0.311064	yes	down	0.0646027	no	XP_011955337.1	0.96	yes	down	0.42	yes	GO:0043044;GO:0000776;GO:0008285;GO:0007507;GO:0003682;GO:0005654;GO:0003677;GO:0006338;GO:0006368;GO:0006337;GO:0001890;GO:0016586;GO:0015616	ATP-dependent chromatin remodeling;kinetochore;negative regulation of cell proliferation;heart development;chromatin binding;nucleoplasm;DNA binding;chromatin remodeling;transcription elongation from RNA polymerase II promoter;nucleosome disassembly;placenta development;RSC-type complex;DNA translocase activity	biological_process;cellular_component;biological_process;biological_process;molecular_function;cellular_component;molecular_function;biological_process;biological_process;biological_process;biological_process;cellular_component;molecular_function	ko05225	Hepatocellular carcinoma	Human Diseases
XM_012104345.2 : LOC101114075 : XP_011959735.1	XM_012104345.2	LOC101114075	0.317709	yes	down	0.369177	no	XP_011959735.1	1.09	yes	up	0.05	yes	GO:0008202;GO:0005737;GO:0006584;GO:0004062	steroid metabolic process;cytoplasm;catecholamine metabolic process;aryl sulfotransferase activity	biological_process;cellular_component;biological_process;molecular_function	ko05204	Chemical carcinogenesis	Human Diseases
XM_004012798.3 : SNF8 : XP_004012847.1	XM_004012798.3	SNF8	0.782073	no	down	0.662779	no	XP_004012847.1	1.01	yes	up	0.72	yes	GO:1903543;GO:0055037;GO:0048471;GO:0047485;GO:0016247;GO:0000814;GO:0045732;GO:0010628;GO:0031902;GO:0005829;GO:0005886;GO:0042803;GO:0008022;GO:0061635;GO:0043328;GO:0005654;GO:0005667;GO:0070062;GO:0045022;GO:0008134;GO:0010797;GO:0006357;GO:0032456	positive regulation of exosomal secretion;recycling endosome;perinuclear region of cytoplasm;protein N-terminus binding;channel regulator activity;ESCRT II complex;positive regulation of protein catabolic process;positive regulation of gene expression;late endosome membrane;cytosol;plasma membrane;protein homodimerization activity;protein C-terminus binding;regulation of protein complex stability…	biological_process;cellular_component;cellular_component;molecular_function;molecular_function;cellular_component;biological_process;biological_process;cellular_component;cellular_component;cellular_component;molecular_function;molecular_function;biological_process;biological_process;cellular_component;cellular_component;cellular_component;biological_process;molecular_function;biological_process;…	ko04144	Endocytosis	Cellular Processes
XM_012186120.2 : ATP6V0A1 : XP_004012976.1	XM_012186120.2	ATP6V0A1	0.948072	no	down	0.988714	no	XP_004012976.1	1.14	yes	up	0.04	yes	GO:0000220;GO:0070062;GO:0051117;GO:1901998;GO:0005794;GO:0005886;GO:0015991;GO:0005654;GO:0015078;GO:0016021	vacuolar proton-transporting V-type ATPase, V0 domain;extracellular exosome;ATPase binding;toxin transport;Golgi apparatus;plasma membrane;ATP hydrolysis coupled proton transport;nucleoplasm;proton transmembrane transporter activity;integral component of membrane	cellular_component;cellular_component;molecular_function;biological_process;cellular_component;cellular_component;biological_process;cellular_component;molecular_function;cellular_component	ko05323;ko05165;ko05152;ko00190;ko04145;ko04966;ko04721;ko04142	Rheumatoid arthritis;Human papillomavirus infection;Tuberculosis;Oxidative phosphorylation;Phagosome;Collecting duct acid secretion;Synaptic vesicle cycle;Lysosome	Human Diseases;Human Diseases;Human Diseases;Metabolism;Cellular Processes;Organismal Systems;Organismal Systems;Cellular Processes
XM_004019006.3 : PPP1R11 : XP_011956413.1	XM_004019006.3	PPP1R11	1.11709	no	up	0.886111	no	XP_011956413.1	0.95	yes	down	0.73	yes	GO:0005634;GO:0032515;GO:0004865;GO:0000164	nucleus;negative regulation of phosphoprotein phosphatase activity;protein serine/threonine phosphatase inhibitor activity;protein phosphatase type 1 complex	cellular_component;biological_process;molecular_function;cellular_component	.	.	.
XM_004007009.2 : RBX1 : XP_004007058.1	XM_004007009.2	RBX1	0.786838	no	down	0.666848	no	XP_004007058.1	1.05	yes	up	0.6	yes	GO:0031464;GO:0008270;GO:0005829;GO:0031462;GO:0019788;GO:0045116;GO:0043224;GO:0031625;GO:0031467;GO:0031465;GO:0061630;GO:0097602;GO:0031466;GO:0006513;GO:0034450;GO:0080008;GO:0031463;GO:0031146	Cul4A-RING E3 ubiquitin ligase complex;zinc ion binding;cytosol;Cul2-RING ubiquitin ligase complex;NEDD8 transferase activity;protein neddylation;nuclear SCF ubiquitin ligase complex;ubiquitin protein ligase binding;Cul7-RING ubiquitin ligase complex;Cul4B-RING E3 ubiquitin ligase complex;ubiquitin protein ligase activity;cullin family protein binding;Cul5-RING ubiquitin ligase complex;protein mo…	cellular_component;molecular_function;cellular_component;cellular_component;molecular_function;biological_process;cellular_component;molecular_function;cellular_component;cellular_component;molecular_function;molecular_function;cellular_component;biological_process;molecular_function;cellular_component;cellular_component;biological_process	ko05211;ko04141;ko04066;ko04710;ko05200;ko04110;ko04350;ko04114;ko03420;ko04310;ko04120	Renal cell carcinoma;Protein processing in endoplasmic reticulum;HIF-1 signaling pathway;Circadian rhythm;Pathways in cancer;Cell cycle;TGF-beta signaling pathway;Oocyte meiosis;Nucleotide excision repair;Wnt signaling pathway;Ubiquitin mediated proteolysis	Human Diseases;Genetic Information Processing;Environmental Information Processing;Organismal Systems;Human Diseases;Cellular Processes;Environmental Information Processing;Cellular Processes;Genetic Information Processing;Environmental Information Processing;Genetic Information Processing
XM_004012454.3 : AP2B1 : XP_012040701.1	XM_004012454.3	AP2B1	1.05084	no	up	0.923031	no	XP_012040701.1	0.99	yes	down	0.84	yes	GO:0016020;GO:0050690;GO:0042059;GO:0005802;GO:0005886;GO:0005829;GO:0007018;GO:0048268;GO:0032802;GO:0034383;GO:0035615;GO:0005048;GO:0030669;GO:0060976;GO:0003281;GO:0016192;GO:0061024;GO:0035904;GO:0019886;GO:0030666;GO:0072583;GO:0006886;GO:0043231;GO:0048013;GO:0036020;GO:0030122;GO:0030276;GO:0030131;GO:0060071;GO:0005515	membrane;regulation of defense response to virus by virus;negative regulation of epidermal growth factor receptor signaling pathway;trans-Golgi network;plasma membrane;cytosol;microtubule-based movement;clathrin coat assembly;low-density lipoprotein particle receptor catabolic process;low-density lipoprotein particle clearance;clathrin adaptor activity;signal sequence binding;clathrin-coated endo…	cellular_component;biological_process;biological_process;cellular_component;cellular_component;cellular_component;biological_process;biological_process;biological_process;biological_process;molecular_function;molecular_function;cellular_component;biological_process;biological_process;biological_process;biological_process;biological_process;biological_process;cellular_component;biological_process;…	ko04961;ko04144;ko05016;ko04721	Endocrine and other factor-regulated calcium reabsorption;Endocytosis;Huntington disease;Synaptic vesicle cycle	Organismal Systems;Cellular Processes;Human Diseases;Organismal Systems
XM_012100676.2 : UBR2 : XP_011956066.1	XM_012100676.2	UBR2	1.45662	no	up	0.559146	no	XP_011956066.1	1.01	yes	up	0.92	yes	GO:0007283;GO:0006342;GO:0033522;GO:0005737;GO:0000151;GO:0032007;GO:0070728;GO:0071233;GO:0005654;GO:0007141;GO:0005886;GO:0071596;GO:0008270;GO:0000785;GO:0061630	spermatogenesis;chromatin silencing;histone H2A ubiquitination;cytoplasm;ubiquitin ligase complex;negative regulation of TOR signaling;leucine binding;cellular response to leucine;nucleoplasm;male meiosis I;plasma membrane;ubiquitin-dependent protein catabolic process via the N-end rule pathway;zinc ion binding;chromatin;ubiquitin protein ligase activity	biological_process;biological_process;biological_process;cellular_component;cellular_component;biological_process;molecular_function;biological_process;cellular_component;biological_process;cellular_component;biological_process;molecular_function;cellular_component;molecular_function	.	.	.
XM_004015048.2 : DYNC1LI2 : XP_004015097.1	XM_004015048.2	DYNC1LI2	1.06947	no	up	0.885847	no	XP_004015097.1	1	yes	down	0.98	yes	GO:0051642;GO:0005813;GO:0003777;GO:0005868;GO:0000226;GO:0016020;GO:0007018	centrosome localization;centrosome;microtubule motor activity;cytoplasmic dynein complex;microtubule cytoskeleton organization;membrane;microtubule-based movement	biological_process;cellular_component;molecular_function;cellular_component;biological_process;cellular_component;biological_process	ko04962;ko05132;ko04145	Vasopressin-regulated water reabsorption;Salmonella infection;Phagosome	Organismal Systems;Human Diseases;Cellular Processes
NM_001280713.1 : CST3 : NP_001267642.1	NM_001280713.1	CST3	1.81578	no	up	0.456058	no	NP_001267642.1	0.99	yes	down	0.97	yes	GO:0004869;GO:0010951;GO:0005576	cysteine-type endopeptidase inhibitor activity;negative regulation of endopeptidase activity;extracellular region	molecular_function;biological_process;cellular_component	ko04970	Salivary secretion	Organismal Systems
XM_015103808.1 : RAC1 : NP_001155328.1	XM_015103808.1	RAC1	0.97871	no	down	0.995294	no	NP_001155328.1	1	yes	down	0.85	yes	GO:0042470;GO:0005515;GO:0048870;GO:0071526;GO:0007264;GO:0030334;GO:0016020;GO:0051022;GO:0005525;GO:0001934;GO:0005886;GO:0005829	melanosome;protein binding;cell motility;semaphorin-plexin signaling pathway;small GTPase mediated signal transduction;regulation of cell migration;membrane;Rho GDP-dissociation inhibitor binding;GTP binding;positive regulation of protein phosphorylation;plasma membrane;cytosol	cellular_component;molecular_function;biological_process;biological_process;biological_process;biological_process;cellular_component;molecular_function;molecular_function;biological_process;cellular_component;cellular_component	ko04933;ko05210;ko04024;ko05014;ko05211;ko05120;ko05418;ko04810;ko05131;ko04972;ko04145;ko05203;ko05100;ko04620;ko05167;ko05416;ko04360;ko04062;ko04932;ko05231;ko05212;ko05205;ko04015;ko04370;ko04151;ko05200;ko04071;ko04666;ko04664;ko04014;ko04510;ko05132;ko04520;ko04310;ko04530;ko04650;ko04010;ko04670;ko04722;ko04380;ko04662	AGE-RAGE signaling pathway in diabetic complications;Colorectal cancer;cAMP signaling pathway;Amyotrophic lateral sclerosis (ALS);Renal cell carcinoma;Epithelial cell signaling in Helicobacter pylori infection;Fluid shear stress and atherosclerosis;Regulation of actin cytoskeleton;Shigellosis;Pancreatic secretion;Phagosome;Viral carcinogenesis;Bacterial invasion of epithelial cells;Toll-like rece…	Human Diseases;Human Diseases;Environmental Information Processing;Human Diseases;Human Diseases;Human Diseases;Human Diseases;Cellular Processes;Human Diseases;Organismal Systems;Cellular Processes;Human Diseases;Human Diseases;Organismal Systems;Human Diseases;Human Diseases;Organismal Systems;Organismal Systems;Human Diseases;Human Diseases;Human Diseases;Human Diseases;Environmental Informati…
XM_012190551.2 : VASP : XP_004015369.1	XM_012190551.2	VASP	1.36747	no	up	0.592878	no	XP_004015369.1	0.86	yes	down	0.23	yes	GO:0005737;GO:0031527;GO:0007411;GO:0005522;GO:0008154;GO:0030838;GO:0051289;GO:0005923;GO:0017124;GO:0031258;GO:0003779;GO:0001843;GO:0005856;GO:0070062;GO:0005925	cytoplasm;filopodium membrane;axon guidance;profilin binding;actin polymerization or depolymerization;positive regulation of actin filament polymerization;protein homotetramerization;bicellular tight junction;SH3 domain binding;lamellipodium membrane;actin binding;neural tube closure;cytoskeleton;extracellular exosome;focal adhesion	cellular_component;cellular_component;biological_process;molecular_function;biological_process;biological_process;biological_process;cellular_component;molecular_function;cellular_component;molecular_function;biological_process;cellular_component;cellular_component;cellular_component	ko04530;ko04666;ko04022;ko04015;ko04611;ko04670;ko04510	Tight junction;Fc gamma R-mediated phagocytosis;cGMP - PKG signaling pathway;Rap1 signaling pathway;Platelet activation;Leukocyte transendothelial migration;Focal adhesion	Cellular Processes;Organismal Systems;Environmental Information Processing;Environmental Information Processing;Organismal Systems;Organismal Systems;Cellular Processes
XM_012107382.2 : XIAP : XP_014960534.1	XM_012107382.2	XIAP	0.547026	no	down	0.327055	no	XP_014960534.1	0.97	yes	down	0.82	yes	GO:0043027;GO:0051402;GO:0016567;GO:1990001;GO:0005634;GO:0090263;GO:0005876;GO:0008270;GO:0090307;GO:0005737;GO:0004842	cysteine-type endopeptidase inhibitor activity involved in apoptotic process;neuron apoptotic process;protein ubiquitination;inhibition of cysteine-type endopeptidase activity involved in apoptotic process;nucleus;positive regulation of canonical Wnt signaling pathway;spindle microtubule;zinc ion binding;mitotic spindle assembly;cytoplasm;ubiquitin-protein transferase activity	molecular_function;biological_process;biological_process;biological_process;cellular_component;biological_process;cellular_component;molecular_function;biological_process;cellular_component;molecular_function	ko04210;ko04215;ko04510;ko05200;ko04217;ko01524;ko05222;ko04621;ko04064;ko05166;ko04120;ko05145	Apoptosis;Apoptosis - multiple species;Focal adhesion;Pathways in cancer;Necroptosis;Platinum drug resistance;Small cell lung cancer;NOD-like receptor signaling pathway;NF-kappa B signaling pathway;HTLV-I infection;Ubiquitin mediated proteolysis;Toxoplasmosis	Cellular Processes;Cellular Processes;Cellular Processes;Human Diseases;Cellular Processes;Human Diseases;Human Diseases;Organismal Systems;Environmental Information Processing;Human Diseases;Genetic Information Processing;Human Diseases
XM_004015144.3 : PEPD : XP_004015193.1	XM_004015144.3	PEPD	1.01489	no	up	0.94861	no	XP_004015193.1	1.12	yes	up	0.01	yes	GO:0070062;GO:0030145;GO:0006508;GO:0004177	extracellular exosome;manganese ion binding;proteolysis;aminopeptidase activity	cellular_component;molecular_function;biological_process;molecular_function	.	.	.
XM_012190580.2 : SAE1 : XP_004015383.1	XM_012190580.2	SAE1	1.3826	no	up	0.73724	no	XP_004015383.1	0.97	yes	down	0.49	yes	GO:0019948;GO:0046982;GO:0031510;GO:0008022;GO:0016925;GO:0043008;GO:0005829;GO:0007346;GO:0005634	SUMO activating enzyme activity;protein heterodimerization activity;SUMO activating enzyme complex;protein C-terminus binding;protein sumoylation;ATP-dependent protein binding;cytosol;regulation of mitotic cell cycle;nucleus	molecular_function;molecular_function;cellular_component;molecular_function;biological_process;molecular_function;cellular_component;biological_process;cellular_component	ko04120	Ubiquitin mediated proteolysis	Genetic Information Processing
XM_004004943.3 : ABCB6 : XP_004004992.1	XM_004004943.3	ABCB6	1.08505	no	up	0.856512	no	XP_004004992.1	1.03	yes	up	0.92	yes	GO:0015439;GO:0005743;GO:0015562;GO:0042626;GO:0005886;GO:0005794;GO:0006779;GO:0055085;GO:0006879;GO:0016021;GO:0070062;GO:0043588;GO:0005783;GO:0007420;GO:0020037;GO:0015886;GO:0005768;GO:0031307;GO:0005524	heme-transporting ATPase activity;mitochondrial inner membrane;efflux transmembrane transporter activity;ATPase activity, coupled to transmembrane movement of substances;plasma membrane;Golgi apparatus;porphyrin-containing compound biosynthetic process;transmembrane transport;cellular iron ion homeostasis;integral component of membrane;extracellular exosome;skin development;endoplasmic reticulum;…	molecular_function;cellular_component;molecular_function;molecular_function;cellular_component;cellular_component;biological_process;biological_process;biological_process;cellular_component;cellular_component;biological_process;cellular_component;biological_process;molecular_function;biological_process;cellular_component;cellular_component;molecular_function	ko02010	ABC transporters	Environmental Information Processing
XM_004015437.3 : NDUFA3 : XP_004015486.1	XM_004015437.3	NDUFA3	1.02215	no	up	0.966286	no	XP_004015486.1	1.01	yes	up	0.97	yes	GO:0005747;GO:0055114;GO:0016021	mitochondrial respiratory chain complex I;oxidation-reduction process;integral component of membrane	cellular_component;biological_process;cellular_component	ko05010;ko05012;ko04932;ko05016;ko04714;ko00190;ko04723	Alzheimer disease;Parkinson disease;Non-alcoholic fatty liver disease (NAFLD);Huntington disease;Thermogenesis;Oxidative phosphorylation;Retrograde endocannabinoid signaling	Human Diseases;Human Diseases;Human Diseases;Human Diseases;Organismal Systems;Metabolism;Organismal Systems
XM_004014201.3 : ABI1 : XP_004014249.1	XM_004014201.3	ABI1	0.328917	yes	down	1	no	XP_004014249.1	1	yes	down	0.99	yes	GO:0005783;GO:0070062;GO:0008092;GO:0005634;GO:0038096;GO:0072673;GO:0016740;GO:0031209;GO:0030426;GO:0005737;GO:0014069;GO:0006928;GO:0005515;GO:0030175;GO:0005622;GO:0061098;GO:0030296;GO:0030054;GO:0007169;GO:0008285;GO:0030027;GO:0005829;GO:0005856;GO:0035855;GO:0048010;GO:0045211;GO:0018108;GO:0016032;GO:0001756;GO:0008154;GO:0008299	endoplasmic reticulum;extracellular exosome;cytoskeletal protein binding;nucleus;Fc-gamma receptor signaling pathway involved in phagocytosis;lamellipodium morphogenesis;transferase activity;SCAR complex;growth cone;cytoplasm;postsynaptic density;movement of cell or subcellular component;protein binding;filopodium;intracellular;positive regulation of protein tyrosine kinase activity;protein tyros…	cellular_component;cellular_component;molecular_function;cellular_component;biological_process;biological_process;molecular_function;cellular_component;cellular_component;cellular_component;cellular_component;biological_process;molecular_function;cellular_component;cellular_component;biological_process;molecular_function;cellular_component;biological_process;biological_process;cellular_component;…	ko04810	Regulation of actin cytoskeleton	Cellular Processes
XM_012145011.2 : RPE : XP_012000362.1	XM_012145011.2	RPE	6.12034	yes	up	1	no	XP_012000362.1	1.06	yes	up	0.28	yes	GO:0042802;GO:0042803;GO:0005829;GO:0006098;GO:0019323;GO:0046872;GO:0004750;GO:0005975;GO:0070062;GO:0009052;GO:0044262	identical protein binding;protein homodimerization activity;cytosol;pentose-phosphate shunt;pentose catabolic process;metal ion binding;ribulose-phosphate 3-epimerase activity;carbohydrate metabolic process;extracellular exosome;pentose-phosphate shunt, non-oxidative branch;cellular carbohydrate metabolic process	molecular_function;molecular_function;cellular_component;biological_process;biological_process;molecular_function;molecular_function;biological_process;cellular_component;biological_process;biological_process	ko00030;ko00040	Pentose phosphate pathway;Pentose and glucuronate interconversions	Metabolism;Metabolism
XM_012104344.2 : LOC101114075 : XP_011959735.1	XM_012104344.2	LOC101114075	0.776724	no	down	0.88349	no	XP_011959735.1	1.09	yes	up	0.05	yes	GO:0008202;GO:0005737;GO:0006584;GO:0004062	steroid metabolic process;cytoplasm;catecholamine metabolic process;aryl sulfotransferase activity	biological_process;cellular_component;biological_process;molecular_function	ko05204	Chemical carcinogenesis	Human Diseases
XM_012189028.2 : POFUT1 : XP_004014524.1	XM_012189028.2	POFUT1	1.11114	no	up	0.89286	no	XP_004014524.1	1.04	yes	up	0.09	yes	GO:0005783;GO:0016020;GO:0006493;GO:0036066;GO:0016757;GO:0007507;GO:0007219;GO:0001525;GO:0007399;GO:0001756;GO:0008417;GO:0046922	endoplasmic reticulum;membrane;protein O-linked glycosylation;protein O-linked fucosylation;transferase activity, transferring glycosyl groups;heart development;Notch signaling pathway;angiogenesis;nervous system development;somitogenesis;fucosyltransferase activity;peptide-O-fucosyltransferase activity	cellular_component;cellular_component;biological_process;biological_process;molecular_function;biological_process;biological_process;biological_process;biological_process;biological_process;molecular_function;molecular_function	ko00514	Other types of O-glycan biosynthesis	Metabolism
XM_012185922.1 : PDK2 : XP_004012826.1	XM_012185922.1	PDK2	3.17147	yes	up	0.196065	no	XP_004012826.1	0.9	yes	down	0.69	yes	GO:0042803;GO:0034614;GO:0006885;GO:0010510;GO:0042593;GO:0006468;GO:0006111;GO:0005524;GO:0031670;GO:0005967;GO:0005654;GO:0008286;GO:0004740;GO:0072332	protein homodimerization activity;cellular response to reactive oxygen species;regulation of pH;regulation of acetyl-CoA biosynthetic process from pyruvate;glucose homeostasis;protein phosphorylation;regulation of gluconeogenesis;ATP binding;cellular response to nutrient;mitochondrial pyruvate dehydrogenase complex;nucleoplasm;insulin receptor signaling pathway;pyruvate dehydrogenase (acetyl-tran…	molecular_function;biological_process;biological_process;biological_process;biological_process;biological_process;biological_process;molecular_function;biological_process;cellular_component;cellular_component;biological_process;molecular_function;biological_process	.	.	.
XM_004022496.3 : ARMCX2 : XP_011963090.1	XM_004022496.3	ARMCX2	0.346321	yes	down	0.106487	no	XP_011963090.1	0.81	yes	down	0.21	yes	.	.	.	.	.	.
XM_004018795.3 : GLO1 : XP_004018844.1	XM_004018795.3	GLO1	1.0472	no	up	0.903589	no	XP_004018844.1	0.99	yes	down	0.83	yes	GO:0006357;GO:0043066;GO:0004462;GO:0008270;GO:0070062;GO:0030316	regulation of transcription by RNA polymerase II;negative regulation of apoptotic process;lactoylglutathione lyase activity;zinc ion binding;extracellular exosome;osteoclast differentiation	biological_process;biological_process;molecular_function;molecular_function;cellular_component;biological_process	ko00620	Pyruvate metabolism	Metabolism
XM_004022489.3 : HNRNPH2 : XP_011963081.1	XM_004022489.3	HNRNPH2	0.567005	no	down	0.429224	no	XP_011963081.1	0.92	yes	down	0.01	yes	GO:0019013;GO:0005737;GO:0000166;GO:0005654;GO:0016020	viral nucleocapsid;cytoplasm;nucleotide binding;nucleoplasm;membrane	cellular_component;cellular_component;molecular_function;cellular_component;cellular_component	.	.	.
NM_001126344.1 : BCKDHA : NP_001119816.1	NM_001126344.1	BCKDHA	1.02247	no	up	0.934771	no	NP_001119816.1	0.99	yes	down	0.79	yes	GO:0055114;GO:0016624	oxidation-reduction process;oxidoreductase activity, acting on the aldehyde or oxo group of donors, disulfide as acceptor	biological_process;molecular_function	ko00640;ko00280	Propanoate metabolism;Valine, leucine and isoleucine degradation	Metabolism;Metabolism
XM_015097335.1 : RWDD1 : XP_014952821.1	XM_015097335.1	RWDD1	0.797516	no	down	0.701634	no	XP_014952821.1	1.01	yes	up	0.92	yes	GO:0005515	protein binding	molecular_function	ko04152;ko04150	AMPK signaling pathway;mTOR signaling pathway	Environmental Information Processing;Environmental Information Processing
XM_012178688.2 : MOV10 : XP_012034078.1	XM_012178688.2	MOV10	0.552339	no	down	0.406294	no	XP_012034078.1	0.97	yes	down	0.46	yes	GO:0005615;GO:0035279;GO:0005524;GO:0035195;GO:0000932;GO:0004386	extracellular space;mRNA cleavage involved in gene silencing by miRNA;ATP binding;gene silencing by miRNA;P-body;helicase activity	cellular_component;biological_process;molecular_function;biological_process;cellular_component;molecular_function	.	.	.
XM_004017825.3 : FBXO22 : XP_004017874.1	XM_004017825.3	FBXO22	0.963366	no	down	0.964164	no	XP_004017874.1	0.98	yes	down	0.89	yes	GO:0009267;GO:0048742;GO:0032436;GO:0006913;GO:0000209;GO:0005737;GO:0005634;GO:2000060	cellular response to starvation;regulation of skeletal muscle fiber development;positive regulation of proteasomal ubiquitin-dependent protein catabolic process;nucleocytoplasmic transport;protein polyubiquitination;cytoplasm;nucleus;positive regulation of ubiquitin-dependent protein catabolic process	biological_process;biological_process;biological_process;biological_process;biological_process;cellular_component;cellular_component;biological_process	.	.	.
XM_004006753.2 : ERGIC2 : XP_012030486.1	XM_004006753.2	ERGIC2	0.757332	no	down	0.603841	no	XP_012030486.1	1.03	yes	up	0.61	yes	GO:0016020;GO:0005730;GO:0005737	membrane;nucleolus;cytoplasm	cellular_component;cellular_component;cellular_component	.	.	.
NM_001009435.1 : RPS26 : XP_014950284.1	NM_001009435.1	RPS26	inf	yes	up	1	no	XP_014950284.1	0.98	yes	down	0.67	yes	GO:0022627;GO:0003729;GO:0003735;GO:0006412	cytosolic small ribosomal subunit;mRNA binding;structural constituent of ribosome;translation	cellular_component;molecular_function;molecular_function;biological_process	ko03010	Ribosome	Genetic Information Processing
XM_012151676.2 : PAFAH2 : XP_012007066.1	XM_012151676.2	PAFAH2	20.1108	yes	up	1	no	XP_012007066.1	1.1	yes	up	0.14	yes	GO:0016042;GO:0005789;GO:0005829;GO:0003847	lipid catabolic process;endoplasmic reticulum membrane;cytosol;1-alkyl-2-acetylglycerophosphocholine esterase activity	biological_process;cellular_component;cellular_component;molecular_function	ko00565	Ether lipid metabolism	Metabolism
XM_012183785.2 : TRIM55 : XP_012039177.1	XM_012183785.2	TRIM55	0.979786	no	down	0.970299	no	XP_012039177.1	0.9	yes	down	0.14	yes	GO:0008270;GO:0005622;GO:0042802	zinc ion binding;intracellular;identical protein binding	molecular_function;cellular_component;molecular_function	.	.	.
XM_012101710.2 : AAMDC : XP_011957100.1	XM_012101710.2	AAMDC	0.570455	no	down	1	no	XP_011957100.1	1.08	yes	up	0.6	yes	GO:0005737;GO:0045944;GO:0043066;GO:0045600	cytoplasm;positive regulation of transcription by RNA polymerase II;negative regulation of apoptotic process;positive regulation of fat cell differentiation	cellular_component;biological_process;biological_process;biological_process	.	.	.
XM_012150295.2 : EPB41 : XP_014949128.1	XM_012150295.2	EPB41	0.877784	no	down	0.876462	no	XP_014949128.1	0.97	yes	down	0.41	yes	GO:0008092;GO:0005634;GO:0030863;GO:0030054;GO:0005938;GO:0005545;GO:0005516;GO:0005856;GO:0003779;GO:0005886;GO:0019898;GO:0032092;GO:0030866;GO:0005198	cytoskeletal protein binding;nucleus;cortical cytoskeleton;cell junction;cell cortex;1-phosphatidylinositol binding;calmodulin binding;cytoskeleton;actin binding;plasma membrane;extrinsic component of membrane;positive regulation of protein binding;cortical actin cytoskeleton organization;structural molecule activity	molecular_function;cellular_component;cellular_component;cellular_component;cellular_component;molecular_function;molecular_function;cellular_component;molecular_function;cellular_component;cellular_component;biological_process;biological_process;molecular_function	.	.	.
XM_012102263.2 : RNF7 : XP_004003340.1	XM_012102263.2	RNF7	0.699264	no	down	0.755656	no	XP_004003340.1	0.97	yes	down	0.55	yes	GO:0045116;GO:0005654;GO:0031466;GO:0043224;GO:0031467;GO:0031463;GO:0031146;GO:0080008;GO:0005737;GO:0061630;GO:0097602;GO:0008270;GO:0019788;GO:0031462	protein neddylation;nucleoplasm;Cul5-RING ubiquitin ligase complex;nuclear SCF ubiquitin ligase complex;Cul7-RING ubiquitin ligase complex;Cul3-RING ubiquitin ligase complex;SCF-dependent proteasomal ubiquitin-dependent protein catabolic process;Cul4-RING E3 ubiquitin ligase complex;cytoplasm;ubiquitin protein ligase activity;cullin family protein binding;zinc ion binding;NEDD8 transferase activi…	biological_process;cellular_component;cellular_component;cellular_component;cellular_component;cellular_component;biological_process;cellular_component;cellular_component;molecular_function;molecular_function;molecular_function;molecular_function;cellular_component	ko04120	Ubiquitin mediated proteolysis	Genetic Information Processing
XM_004021508.2 : RPS24 : XP_004021556.1	XM_004021508.2	RPS24	0.951694	no	down	0.95104	no	XP_004021556.1	1.01	yes	up	0.61	yes	GO:0006412;GO:0000462;GO:0022627;GO:0000166;GO:0003735;GO:0005840	translation;maturation of SSU-rRNA from tricistronic rRNA transcript (SSU-rRNA, 5.8S rRNA, LSU-rRNA);cytosolic small ribosomal subunit;nucleotide binding;structural constituent of ribosome;ribosome	biological_process;biological_process;cellular_component;molecular_function;molecular_function;cellular_component	ko03010	Ribosome	Genetic Information Processing
XM_004020840.2 : DCTN5 : XP_004020889.1	XM_004020840.2	DCTN5	1.12251	no	up	0.826189	no	XP_004020889.1	0.97	yes	down	0.67	yes	GO:0005654;GO:0005813;GO:0060976;GO:0003281;GO:0031965;GO:0035904	nucleoplasm;centrosome;coronary vasculature development;ventricular septum development;nuclear membrane;aorta development	cellular_component;cellular_component;biological_process;biological_process;cellular_component;biological_process	ko04962	Vasopressin-regulated water reabsorption	Organismal Systems
XM_004022057.3 : FAM120C : XP_004022106.1	XM_004022057.3	FAM120C	1.05934	no	up	0.90207	no	XP_004022106.1	1.02	yes	up	0.56	yes	GO:0005634	nucleus	cellular_component	.	.	.
XM_004011297.3 : SYNCRIP : XP_014952882.1	XM_004011297.3	SYNCRIP	1.09798	no	up	0.869137	no	XP_014952882.1	0.99	yes	down	0.97	yes	GO:0070937;GO:0071013;GO:0070934;GO:0071204;GO:0017148;GO:0005515;GO:0016020;GO:0071346;GO:0097452;GO:0000166;GO:0001649;GO:0008143	CRD-mediated mRNA stability complex;catalytic step 2 spliceosome;CRD-mediated mRNA stabilization;histone pre-mRNA 3'end processing complex;negative regulation of translation;protein binding;membrane;cellular response to interferon-gamma;GAIT complex;nucleotide binding;osteoblast differentiation;poly(A) binding	cellular_component;cellular_component;biological_process;cellular_component;biological_process;molecular_function;cellular_component;biological_process;cellular_component;molecular_function;biological_process;molecular_function	.	.	.
NM_001126343.1 : HEXA : NP_001119815.1	NM_001126343.1	HEXA	1.00816	no	up	0.9562	no	NP_001119815.1	1	yes	down	0.96	yes	GO:0042552;GO:0016020;GO:0005975;GO:0007605;GO:0048667;GO:0006689;GO:0050884;GO:0019915;GO:0005764;GO:0004563;GO:0007040;GO:0001501;GO:0030203;GO:0007628;GO:0019953;GO:0050885;GO:0060395	myelination;membrane;carbohydrate metabolic process;sensory perception of sound;cell morphogenesis involved in neuron differentiation;ganglioside catabolic process;neuromuscular process controlling posture;lipid storage;lysosome;beta-N-acetylhexosaminidase activity;lysosome organization;skeletal system development;glycosaminoglycan metabolic process;adult walking behavior;sexual reproduction;neur…	biological_process;cellular_component;biological_process;biological_process;biological_process;biological_process;biological_process;biological_process;cellular_component;molecular_function;biological_process;biological_process;biological_process;biological_process;biological_process;biological_process;biological_process	ko04142;ko00511;ko00520;ko00603;ko00604;ko00531	Lysosome;Other glycan degradation;Amino sugar and nucleotide sugar metabolism;Glycosphingolipid biosynthesis - globo and isoglobo series;Glycosphingolipid biosynthesis - ganglio series;Glycosaminoglycan degradation	Cellular Processes;Metabolism;Metabolism;Metabolism;Metabolism;Metabolism
XM_004016143.3 : LOC101121371 : XP_004016192.1	XM_004016143.3	LOC101121371	0.791892	no	down	0.697889	no	XP_004016192.1	1.05	yes	up	0.25	yes	GO:0022625;GO:0003735;GO:0046872;GO:0005634;GO:0070062;GO:0005925;GO:0006412	cytosolic large ribosomal subunit;structural constituent of ribosome;metal ion binding;nucleus;extracellular exosome;focal adhesion;translation	cellular_component;molecular_function;molecular_function;cellular_component;cellular_component;cellular_component;biological_process	ko03010	Ribosome	Genetic Information Processing
XM_004008637.3 : RAD50 : XP_004008686.1	XM_004008637.3	RAD50	0.675341	no	down	0.482562	no	XP_004008686.1	1.01	yes	up	0.85	yes	GO:0008408;GO:0004017;GO:0007004;GO:0000784;GO:0016233;GO:0090305;GO:0016020;GO:0004003;GO:0030674;GO:0000014;GO:0000724;GO:0031954;GO:0003691;GO:0007131;GO:0032508;GO:0033674;GO:0000790;GO:0030870;GO:0005654;GO:0000019;GO:0000722;GO:0051880;GO:0035861;GO:0043047;GO:0070192;GO:0000794;GO:0046939	3'-5' exonuclease activity;adenylate kinase activity;telomere maintenance via telomerase;nuclear chromosome, telomeric region;telomere capping;nucleic acid phosphodiester bond hydrolysis;membrane;ATP-dependent DNA helicase activity;protein binding, bridging;single-stranded DNA endodeoxyribonuclease activity;double-strand break repair via homologous recombination;positive regulation of protein aut…	molecular_function;molecular_function;biological_process;cellular_component;biological_process;biological_process;cellular_component;molecular_function;molecular_function;molecular_function;biological_process;biological_process;molecular_function;biological_process;biological_process;biological_process;cellular_component;cellular_component;cellular_component;biological_process;biological_process;…	ko03450;ko03440;ko04218	Non-homologous end-joining;Homologous recombination;Cellular senescence	Genetic Information Processing;Genetic Information Processing;Cellular Processes
XM_004014372.3 : DDRGK1 : XP_004014421.1	XM_004014372.3	DDRGK1	1.07959	no	up	0.859618	no	XP_004014421.1	1.07	yes	up	0.19	yes	GO:0033146;GO:1903721;GO:0034976;GO:0051092;GO:0044389;GO:1990592;GO:1901800;GO:0005789	regulation of intracellular estrogen receptor signaling pathway;positive regulation of I-kappaB phosphorylation;response to endoplasmic reticulum stress;positive regulation of NF-kappaB transcription factor activity;ubiquitin-like protein ligase binding;protein K69-linked ufmylation;positive regulation of proteasomal protein catabolic process;endoplasmic reticulum membrane	biological_process;biological_process;biological_process;biological_process;molecular_function;biological_process;biological_process;cellular_component	.	.	.
XM_012167439.2 : TIA1 : XP_004005854.1	XM_012167439.2	TIA1	0.538812	no	down	0.406285	no	XP_004005854.1	0.94	yes	down	0.42	yes	GO:0017091;GO:0097165;GO:0000166;GO:0048024;GO:0003723;GO:0042036;GO:0005654;GO:0005737;GO:0017148;GO:0010494	AU-rich element binding;nuclear stress granule;nucleotide binding;regulation of mRNA splicing, via spliceosome;RNA binding;negative regulation of cytokine biosynthetic process;nucleoplasm;cytoplasm;negative regulation of translation;cytoplasmic stress granule	molecular_function;cellular_component;molecular_function;biological_process;molecular_function;biological_process;cellular_component;cellular_component;biological_process;cellular_component	.	.	.
XM_004020140.3 : NOLC1 : XP_004020189.3	XM_004020140.3	NOLC1	0.871486	no	down	0.819473	no	XP_004020189.3	0.92	yes	down	0.21	yes	GO:0015030;GO:0005654;GO:0005730;GO:0007000	Cajal body;nucleoplasm;nucleolus;nucleolus organization	cellular_component;cellular_component;cellular_component;biological_process	.	.	.
XM_012101239.2 : TPMT : XP_011956630.1	XM_012101239.2	TPMT	-inf	yes	down	1	no	XP_011956630.1	0.82	yes	down	0.28	yes	GO:0005737;GO:0032259;GO:0008119;GO:0070062;GO:0006139	cytoplasm;methylation;thiopurine S-methyltransferase activity;extracellular exosome;nucleobase-containing compound metabolic process	cellular_component;biological_process;molecular_function;cellular_component;biological_process	ko00983	Drug metabolism - other enzymes	Metabolism
[truncated: 5,520 more rows]
